# Supplementary material for: A landscape of genomic alterations at the root of a near-untreatable tuberculosis epidemic
Source: BMC Med. 2020 Feb 21;18:24. doi: 10.1186/s12916-019-1487-2 (PMC6998097; doi:10.1186/s12916-019-1487-2)
Supplement: Supplementary file 1 — Additional file 1. Genes observed in this study to carry drug resistance conferring mutations. [file 12916_2019_1487_MOESM1_ESM.xlsx]

## Sheet: Sheet1
Gene	Resistance
katG	isoniazid (high level)
inhA promoter	isoniazid (low level), ethionamide
inhA	isoniazid
rpoB	rifampicin
gidB	streptomycin
rpsL	streptomycin
embB	ethambutol
pncA	pyrazinamide
rrs 514	streptomycin
rrs1401	amikacin, kanamycin, capreomycin
gyrA	fluoroquinolones
gyrB	fluoroquinolones
ethA	ethionamide
alr	cycloserine
mmpR	bedaquiline, clofazimine
Note: although some isolates were phenotypically resistant to PAS, no known resistance conferring mutation was detected, and no potential novel resistance conferring mutation could be found.
Refer to Supplementary file S3 for specific resistance-conferring mutations
