# Supplementary material for: A landscape of genomic alterations at the root of a near-untreatable tuberculosis epidemic
Source: BMC Med. 2020 Feb 21;18:24. doi: 10.1186/s12916-019-1487-2 (PMC6998097; doi:10.1186/s12916-019-1487-2)
Supplement: Supplementary file 2 — Additional file 2. Detailed record of sequencing metrics as well as sampling date, origin and genotypic classification for each isolate. [file 12916_2019_1487_MOESM2_ESM.xlsx]

## Sheet: SepTreeList
Isolate	Year of collection	AvercoverageBWA	%mappedreadsBWA	TotalreadsBWA	AvercoverageNovo	%mappedreadsNovo	TotalreadsNovo	AvercoverageSMALT	%mappedreadsSMALT	TotalreadsSMALT	Origin	Clade
1453	1997	115	99.18%	5527769	113	98.10%	5496166	115	99.58%	5527939	Western Cape, South Africa	Undefined
1945	1998	112	99.13%	6269577	111	98.35%	6273314	112	99.59%	6276767	Western Cape, South Africa	AA1SA
2701	2003	132	99.01%	7328151	131	98.23%	7338403	133	99.57%	7342303	Western Cape, South Africa	AA3
6519		107	99.20%	5501168	106	98.13%	5482822	107	99.59%	5501369	Western Cape, South Africa	AA1SA
ERR150045-H37Rv	N/A	#N/A	#N/A								Ref	N/A
ERR550670	2005	47	99.18%	1750154	47	98.23%	1750802	47	99.63%	1750951	Central Asia	AA2
ERR550724	2005	79	99.20%	7035699	78	97.70%	7038770	79	99.40%	7038104	Central Asia	Typical-Central-Asian-outbreak
ERR550739	2004	78	99.23%	2806474	77	98.10%	2808391	78	99.64%	2807655	Africa	Typical-Undefined
ERR551071	2009	77	98.88%	2928765	76	97.70%	2932386	77	99.53%	2931757	Africa	Typical-RD150
ERR551086	2003	91	98.91%	2982271	90	98.20%	2984506	91	99.52%	2984653	Southern Asia	AA1
ERR551159	2004	59	99.27%	2037551	59	98.16%	2038707	59	99.61%	2038540	Central Asia	Typical-Central-Asian-outbreak
ERR551293	2008	126	98.09%	6090381	126	97.99%	6101245	128	99.59%	6100151	Central Asia	Typical-Central-Asian-outbreak
ERR551554	2005	49	99.32%	1818426	49	98.13%	1819123	50	99.65%	1819272	Central Asia	Typical-W148
ERR551636	2001	58	98.82%	1943346	58	98.26%	1944827	59	99.52%	1944931	Central Asia	AA1
ERR551930	2011	67	98.77%	2224442	67	97.83%	2227299	68	99.50%	2227585	Southern Asia	Typical-Asia-Africa2
ERR551990	2005	95	97.97%	4480939	95	97.86%	4488442	97	99.53%	4487413	Europe	Typical-Asia-Africa2
ERR552090	2009	115	98.00%	5565738	115	98.01%	5577159	116	99.62%	5576504	Europe	Typical-W148
ERR552177	2006	80	98.27%	3766048	80	98.41%	3769478	81	99.63%	3767896	East Asia	AA1
ERR552358	2005	77	99.00%	2617274	76	98.01%	2619478	77	99.59%	2619848	Central Asia	Typical-Central-Asian-outbreak
ERR552482	2003	113	99.13%	3806580	112	98.07%	3812229	114	99.66%	3811769	Central Asia	Typical-W148
ERR552549	2011	60	98.78%	1390408	60	98.21%	1391584	60	99.69%	1391788	Southern Asia	AA3
ERR552755	2001	59	99.02%	1990357	59	98.31%	1991404	59	99.58%	1991574	Southern Asia	AA1
ERR552838	2002	80	99.14%	2958119	79	98.23%	2959710	80	99.66%	2959947	East Asia	AA1
ERR552894	2010	50	98.92%	1202973	49	98.15%	1203777	50	99.67%	1203965	Pacific	Typical-Undefined
ERR552912	2005	141	97.34%	6666911	142	98.18%	6675403	144	99.55%	6671996	Southern Asia	AA1
ERR553086	2003	154	98.43%	7370754	153	98.06%	7384070	155	99.58%	7380386	Africa	Typical-Asia-Africa1
ERR553107	2007	57	99.16%	1974534	56	97.99%	1975506	57	99.56%	1975488	Southern Asia	AA2
ERR553251	2004	84	99.20%	7473242	83	97.73%	7476458	84	99.40%	7475834	Central Asia	Typical-Central-Asian-outbreak
ERR553274	2011	46	98.62%	1527733	45	98.06%	1529107	46	99.44%	1529136	Southern Asia	Typical-Undefined
ERR553291	2005	56	99.22%	1883919	56	98.09%	1885465	56	99.66%	1885765	Central Asia	Typical-Undefined
ERR619080	2009	89	98.47%	1810437	89	98.17%	1812509	90	99.73%	1812611	Africa	Typical-Asia-Africa2
R11509	2010	123	99.18%	3914521	122	98.35%	3915627	123	99.65%	3915875	Western Cape, South Africa	AA1SA
R11509	2009	103	98.33%	2439535	103	98.30%	2441630	105	99.66%	2441571	Western Cape, South Africa	AA1SA
PES11	2014	181	99.31%	8280328	179	98.47%	8279651	181	99.64%	8283401	Eastern Cape, South Africa	AA1SA
PES13	2014	112	99.26%	5139047	111	98.36%	5139135	112	99.65%	5141081	Eastern Cape, South Africa	AA1SA
PES14	2015	117	99.25%	5374225	116	98.37%	5374580	117	99.63%	5376578	Eastern Cape, South Africa	AA1SA
PES16	2015	110	99.35%	5069591	109	98.46%	5068248	110	99.65%	5070469	Eastern Cape, South Africa	AA1SA
PES17	2015	155	99.30%	7141576	153	98.41%	7139199	155	99.61%	7143019	Eastern Cape, South Africa	AA1SA
PES18	2015	138	99.29%	6351221	137	98.39%	6352164	139	99.66%	6354055	Eastern Cape, South Africa	AA1SA
PES20	2015	123	99.27%	5684343	122	98.45%	5684394	124	99.66%	5686789	Eastern Cape, South Africa	AA1SA
PES22	2015	129	99.07%	5948070	128	98.43%	5952063	130	99.65%	5954386	Eastern Cape, South Africa	AA1SA
PES23	2016	106	99.25%	4929118	105	98.41%	4929548	107	99.66%	4931590	Eastern Cape, South Africa	AA1SA
PES24	?	63	99.09%	2894442	62	98.27%	2895629	63	99.61%	2896248	Eastern Cape, South Africa	AA1SA
PES25	2016	140	99.31%	6444597	139	98.40%	6443117	140	99.64%	6446471	Eastern Cape, South Africa	AA1SA
PES26	?	141	99.25%	6449484	139	98.39%	6450000	141	99.66%	6452586	Eastern Cape, South Africa	AA1SA
PES27	?	88	99.36%	4104394	87	98.48%	4103258	88	99.64%	4104601	Eastern Cape, South Africa	AA1SA
PES28	?	124	99.35%	5706981	123	98.47%	5705372	124	99.65%	5707959	Eastern Cape, South Africa	AA1SA
PES29	?	166	99.34%	7603946	164	98.46%	7601556	166	99.65%	7605594	Eastern Cape, South Africa	AA1SA
PES2	2015	121	99.30%	5649713	120	98.37%	5649109	122	99.64%	5651206	Eastern Cape, South Africa	AA1SA
PES32	2015	117	99.31%	5371544	116	98.16%	5371246	117	99.65%	5374284	Eastern Cape, South Africa	Typical-Undefined
PES33	2015	114	99.30%	5221858	112	98.39%	5220791	114	99.63%	5222975	Eastern Cape, South Africa	AA1SA
PES34	2015	103	99.29%	4743861	102	98.41%	4743490	103	99.65%	4745225	Eastern Cape, South Africa	AA1SA
PES35	2015	139	99.26%	6386696	138	98.34%	6386310	140	99.63%	6388773	Eastern Cape, South Africa	AA1SA
PES36	2015	116	99.23%	5411080	115	98.37%	5410892	116	99.62%	5413231	Eastern Cape, South Africa	AA1SA
PES37	2015	111	99.14%	5113587	110	98.33%	5115025	112	99.63%	5117068	Eastern Cape, South Africa	AA1SA
PES38	2015	102	99.09%	4733629	102	98.43%	4736109	103	99.65%	4737968	Eastern Cape, South Africa	AA1SA
PES7	2014	168	98.87%	7703814	167	98.28%	7715476	169	99.62%	7717853	Eastern Cape, South Africa	AA1SA
PES8	2014	184	99.03%	8442022	182	98.30%	8450072	185	99.62%	8452930	Eastern Cape, South Africa	AA1SA
R10212	2010	115	94.86%	5625215	114	93.96%	5623455	115	95.33%	5619901	Western Cape, South Africa	AA1SA
R10819	2010	64	99.13%	3293100	63	97.89%	3295613	64	99.58%	3295764	Western Cape, South Africa	Typical-R220
R10867	2010	144	99.18%	6714300	142	98.34%	6713717	144	99.52%	6715748	Western Cape, South Africa	AA1SA
R10873	2010	72	98.87%	3659904	72	98.08%	3666115	72	99.55%	3665230	Western Cape, South Africa	AA1SA
R10921	2010	83	98.96%	4166788	82	98.04%	4173104	83	99.59%	4171172	Western Cape, South Africa	AA1SA
R11044	2010	102	99.19%	4746871	101	98.37%	4747418	103	99.56%	4748117	Western Cape, South Africa	AA1SA
R11121	2010	78	92.95%	4192487	77	92.07%	4194009	78	93.42%	4193359	Western Cape, South Africa	AA1SA
R11448	2010	143	99.24%	7329888	141	98.29%	7302733	144	99.60%	7331866	Western Cape, South Africa	AA1SA
R11689	2010	133	98.78%	6277190	132	97.90%	6278045	134	99.38%	6280847	Western Cape, South Africa	AA1SA
R11709	2010	55	96.26%	2619573	55	96.27%	2627280	56	98.37%	2621807	Western Cape, South Africa	AA1SA
R12052	2010	115	99.26%	5345883	114	98.33%	5344831	115	99.52%	5345840	Western Cape, South Africa	AA1SA
R12966	2011	108	99.18%	5043823	106	97.85%	5043829	108	99.50%	5045403	Western Cape, South Africa	Typical-R220
R12967	2011	216	98.21%	10198601	214	97.52%	10208988	218	0.9923	10215917	Western Cape, South Africa	Typical-Asia-Africa2
R13060	2011	98	99.20%	4575681	97	98.29%	4574863	98	99.49%	4575637	Western Cape, South Africa	AA1SA
R13071	2011	91	99.23%	4258438	90	98.33%	4257731	92	99.54%	4258540	Western Cape, South Africa	AA1SA
R13121	2011	118	99.05%	5491013	116	98.13%	5489928	118	99.33%	5490805	Western Cape, South Africa	AA1SA
R13560	2011	108	98.65%	5059473	107	97.77%	5057574	108	98.98%	5057730	Western Cape, South Africa	AA1SA
R13570	2011	89	98.99%	4520408	89	98.12%	4528461	90	99.60%	4526689	Western Cape, South Africa	AA1SA
R13673	2011	73	99.03%	3653229	72	98.07%	3657751	73	99.59%	3656586	Western Cape, South Africa	AA1SA
R13723	2011	82	98.34%	4186343	82	97.43%	4192276	83	98.95%	4190198	Western Cape, South Africa	AA1SA
R13931	2011	64	99.14%	3249516	64	98.19%	3250769	64	99.60%	3251108	Western Cape, South Africa	AA1SA
R14118	2011	86	98.88%	4333930	85	98.03%	4340291	86	99.51%	4338938	Western Cape, South Africa	AA1SA
R14816	2011	207	98.51%	9753620	205	97.72%	9756382	208	99.22%	9761765	Western Cape, South Africa	AA1SA
R15141	2011	73	98.98%	3645002	72	97.70%	3649990	73	99.55%	3648115	Western Cape, South Africa	Typical-Undefined
R15539	2011	105	98.94%	4915449	104	97.94%	4915046	105	99.42%	4917081	Western Cape, South Africa	AA1SA
R15797	2011	64	99.04%	3229077	64	98.07%	3232182	65	99.57%	3231225	Western Cape, South Africa	AA1SA
R15950	2011	64	98.65%	3042070	64	97.92%	3042643	65	99.38%	3043532	Western Cape, South Africa	AA1SA
R16785	2012	94	99.01%	4367910	93	98.29%	4368791	94	99.55%	4369371	Western Cape, South Africa	AA1SA
R16787	2011	151	99.22%	7002872	150	98.29%	7003173	152	99.57%	7004308	Western Cape, South Africa	AA1SA
R16838	2012	110	98.90%	5215100	109	97.62%	5210217	110	99.24%	5216731	Western Cape, South Africa	Typical-Asia-Africa2
R17181	2012	110	99.27%	5112698	109	98.37%	5111715	110	99.54%	5112730	Western Cape, South Africa	AA1SA
R17203	2012	117	99.35%	5435948	116	98.41%	5434284	118	99.58%	5435481	Western Cape, South Africa	AA1SA
R17281	2012	122	98.92%	5737653	120	97.82%	5735801	122	99.30%	5738894	Western Cape, South Africa	AA1SA
R17597	2012	64	95.56%	3118958	64	96.79%	3109875	65	98.17%	3113857	Western Cape, South Africa	AA1SA
R17661	2012	130	99.27%	6060246	128	98.37%	6059245	130	99.56%	6060554	Western Cape, South Africa	AA1SA
R17879	2012	157	99.28%	7273415	156	98.37%	7272316	158	99.58%	7273794	Western Cape, South Africa	AA1SA
R17926	2012	70	99.19%	3291425	70	98.34%	3291171	70	99.54%	3291847	Western Cape, South Africa	AA1SA
R18045	2012	85	99.04%	3928630	84	97.86%	3932478	85	99.43%	3930510	Western Cape, South Africa	AA1SA
R18066	2012	102	99.10%	4765506	101	98.33%	4765688	102	99.49%	4766810	Western Cape, South Africa	AA1SA
R18138	2012	85	99.14%	3935998	84	98.11%	3936885	85	99.38%	3936050	Western Cape, South Africa	AA1SA
R18243	2012	419	99.32%	19550086	415	98.40%	19538792	420	0.9956	19551249	Western Cape, South Africa	AA1SA
R18455	2012	133	99.30%	6213581	132	98.38%	6211331	133	99.55%	6213245	Western Cape, South Africa	AA1SA
R18476	2012	176	99.24%	8143805	174	98.36%	8143061	177	99.56%	8145267	Western Cape, South Africa	AA1SA
R18529	2012	119	99.21%	5516299	118	98.40%	5516436	119	99.56%	5517592	Western Cape, South Africa	AA1SA
R1860	2006	78	99.19%	3878143	77	98.21%	3866418	79	99.59%	3878142	Western Cape, South Africa	AA1SA
R18700	2012	136	95.00%	6620673	134	94.20%	6620833	136	95.66%	6623697	Western Cape, South Africa	AA1SA
R18832	2012	157	99.24%	7258792	155	98.45%	7258512	157	99.57%	7260144	Western Cape, South Africa	AA1SA
R18920	2012	92	99.24%	4247393	91	98.45%	4247420	92	99.58%	4247508	Western Cape, South Africa	AA1SA
R19048	2012	150	94.55%	7254955	148	93.59%	7253262	150	94.88%	7252431	Western Cape, South Africa	AA1SA
R19246	2012	116	99.25%	5370417	115	98.31%	5369464	116	99.54%	5370703	Western Cape, South Africa	AA1SA
R19266	2012	139	99.26%	6447429	137	98.36%	6445944	139	99.52%	6447237	Western Cape, South Africa	AA1SA
R19290	2012	186	99.25%	8584666	184	98.36%	8583290	186	99.55%	8586065	Western Cape, South Africa	AA1SA
R19351	2012	106	99.29%	4926630	105	98.41%	4926087	107	99.57%	4926920	Western Cape, South Africa	AA1SA
R19631	2012	111	99.34%	5103586	110	98.37%	5102463	111	99.60%	5103413	Western Cape, South Africa	AA1SA
R19816	2012	131	99.32%	6055908	130	98.39%	6054220	131	99.57%	6055615	Western Cape, South Africa	AA1SA
R20236	2013	103	98.78%	4839141	101	97.49%	4841461	103	99.35%	4843322	Western Cape, South Africa	Typical-R220
R20396	2013	167	97.90%	7850574	165	97.26%	7849916	168	98.88%	7854902	Western Cape, South Africa	AA1SA
R296	2001	90	99.08%	4901171	89	98.08%	4884673	90	99.53%	4901789	Western Cape, South Africa	AA1SA
R3239	2008	390	98.53%	19932678	388	97.71%	19934728	393	0.9917	19973516	Western Cape, South Africa	AA1SA
R3700	2008	517	98.45%	24202987	515	98.02%	24240268	524	0.9957	24296262	Western Cape, South Africa	AA1SA
R3715	2008	579	98.88%	27208059	576	98.25%	27239572	583	0.9956	27291337	Western Cape, South Africa	AA1SA
R3960	2008	340	99.09%	15922556	337	98.19%	15909055	341	0.9959	15942049	Western Cape, South Africa	AA1SA
R414	2001	81	99.11%	4466302	80	97.87%	4451780	82	99.55%	4468142	Western Cape, South Africa	Typical-RD150
R4169	2008	512	99.01%	24066625	509	98.28%	24070081	515	0.9959	24117033	Western Cape, South Africa	AA1SA
R4274	2008	440	99.20%	20589372	436	98.26%	20566931	442	0.9963	20609985	Western Cape, South Africa	AA1SA
R4312	2008	161	99.10%	7464980	159	98.21%	7463497	161	99.41%	7464898	Western Cape, South Africa	AA1SA
R4465	2008	164	98.95%	7587911	162	98.08%	7586669	164	99.27%	7587721	Western Cape, South Africa	AA1SA
R4488	2008	110	98.62%	5122708	109	97.76%	5120540	110	98.95%	5121039	Western Cape, South Africa	AA1SA
R4489	2008	58	99.16%	2991462	57	98.24%	2993095	58	99.58%	2992963	Western Cape, South Africa	AA1SA
R4558	2008	457	98.85%	21474956	456	98.25%	21511919	461	0.9952	21538854	Western Cape, South Africa	AA1SA
R4577	2008	131	98.94%	6121906	130	98.04%	6119480	132	99.22%	6120270	Western Cape, South Africa	AA1SA
R4704	2008	136	99.47%	6285179	135	98.61%	6281541	136	99.67%	6285036	Western Cape, South Africa	AA1SA
R4731	2008	447	99.07%	20978114	443	98.24%	20968723	449	0.9959	21010805	Western Cape, South Africa	AA1SA
R4801	2009	160	98.57%	8025982	159	97.61%	8034993	161	99.06%	8033591	Western Cape, South Africa	AA1SA
R4817	2009	112	99.17%	5221232	111	98.26%	5220101	113	99.45%	5221416	Western Cape, South Africa	AA1SA
R4863	2009	51	98.86%	2655131	51	98.22%	2657466	52	99.55%	2657244	Western Cape, South Africa	AA1SA
R4939	2009	511	99.12%	23946471	506	98.02%	23953067	514	0.9961	23998522	Western Cape, South Africa	Typical-RD150
R5317	2009	120	99.12%	6044393	118	98.15%	6049642	120	99.62%	6048986	Western Cape, South Africa	AA1SA
R5490	2009	134	97.98%	6283632	133	97.11%	6282147	134	98.41%	6279655	Western Cape, South Africa	AA1SA
R5908	2009	132	99.23%	6148475	131	98.36%	6146649	133	99.50%	6148332	Western Cape, South Africa	AA1SA
R5954	2009	117	98.69%	5426379	116	97.73%	5425385	118	99.05%	5425079	Western Cape, South Africa	AA1SA
R6705	2009	128	99.04%	5959720	128	98.40%	5961316	129	99.57%	5963011	Western Cape, South Africa	AA1SA
R7110	2009	185	98.76%	8569576	184	98.31%	8579886	186	99.55%	8582599	Western Cape, South Africa	AA1SA
R774	2004	119	99.18%	5860233	117	97.93%	5835968	120	99.57%	5861311	Western Cape, South Africa	Typical-Undefined
R8081	2009	115	99.11%	5329395	114	98.22%	5330583	115	99.54%	5330612	Western Cape, South Africa	AA1SA
R8194	2009	65	99.07%	3266255	64	98.14%	3268383	65	99.55%	3268479	Western Cape, South Africa	AA1SA
R8247	2010	77	99.08%	3952864	77	98.13%	3956229	78	99.58%	3956043	Western Cape, South Africa	AA1SA
R8407	2010	55	98.83%	2848783	55	97.89%	2851382	56	99.39%	2850462	Western Cape, South Africa	AA1SA
R9248	2010	103	97.99%	4891038	103	97.70%	4895705	104	99.25%	4896034	Western Cape, South Africa	AA1SA
R965	2005	111	99.15%	5470508	110	97.99%	5449121	111	99.56%	5471585	Western Cape, South Africa	Typical-Asia-Africa2
R9882	2010	91	99.17%	4226909	90	98.30%	4226078	91	99.50%	4227015	Western Cape, South Africa	AA1SA
R9946	2010	270	98.72%	12453959	269	98.23%	12478599	273	0.9959	12479740	Western Cape, South Africa	AA1SA
R9964	2010	102	98.75%	4813467	101	97.69%	4809642	102	99.17%	4813378	Western Cape, South Africa	AA1SA
R9988	2010	60	98.96%	3064786	59	98.10%	3068301	60	99.56%	3067942	Western Cape, South Africa	AA1SA
SA135	2008	391	99.35%	20341169	386	98.16%	20353101	392	0.9962	20343630	Eastern Cape, South Africa	AA1SA
SA145	2008	352	99.40%	18402071	348	98.19%	18408856	353	0.9964	18402347	Eastern Cape, South Africa	AA1SA
SA154	2008	356	99.39%	18519680	352	98.17%	18527268	357	0.9964	18519922	Eastern Cape, South Africa	AA1SA
SA160	2008	296	99.32%	15649437	293	98.17%	15652239	297	0.9956	15649148	Eastern Cape, South Africa	AA1SA
SA219	2008	360	99.33%	18748536	356	98.19%	18761606	360	0.9964	18755336	Eastern Cape, South Africa	AA1SA
SA248	2008	314	99.37%	16467481	310	98.20%	16473875	315	0.9963	16468978	Eastern Cape, South Africa	AA1SA
SA46	2008	404	99.27%	21134786	400	98.20%	21157349	405	0.9963	21150572	Eastern Cape, South Africa	AA1SA
SA48	2008	350	99.38%	18269102	346	98.19%	18277993	351	0.9964	18272109	Eastern Cape, South Africa	AA1SA
SA57	2008	386	99.37%	20160436	381	98.15%	20170371	386	0.9964	20162954	Eastern Cape, South Africa	AA1SA
SA61	2008	399	99.34%	20847132	395	98.19%	20862480	400	0.9964	20854187	Eastern Cape, South Africa	AA1SA
SA622	2009	400	99.41%	20855965	396	98.18%	20863374	401	0.9964	20855719	Eastern Cape, South Africa	AA1SA
SA62	2008	396	99.32%	20603258	392	98.14%	20618561	397	0.9963	20608686	Eastern Cape, South Africa	AA1SA
SA99	2008	345	99.35%	17904375	341	98.17%	17915463	346	0.9963	17908058	Eastern Cape, South Africa	AA1SA
SAWC1116	1996	190	99.09%	9134577	187	98.05%	9087009	191	99.56%	9138294	Western Cape, South Africa	Typical-sublineage4
SAWC1125	1996	103	99.09%	5631595	101	97.83%	5601346	103	99.53%	5633386	Western Cape, South Africa	Typical-Undefined
SAWC1242	1996	116	98.77%	5530755	115	97.93%	5534783	117	99.38%	5535843	Western Cape, South Africa	Typical-Asia-Africa2
SAWC3327	2001	80	98.92%	3831504	80	97.87%	3832171	81	99.33%	3832823	Western Cape, South Africa	Typical-RD150
SAWC507	1994	405	99.15%	21619413	400	97.80%	21639489	407	0.9956	21662493	Western Cape, South Africa	Typical-RD150
SAWC5602		101	98.98%	4771652	100	97.92%	4773340	101	99.42%	4774053	Western Cape, South Africa	Typical-RD150
SRR1011478	2009	162	95.42%	8627028	162	97.25%	8263552	169	98.24%	8744996	KwaZulu-Natal, South Africa	Typical-Undefined
SRR1011491	?2013	157	95.73%	8334503	143	97.34%	7251171	164	98.43%	8449448	KwaZulu-Natal, South Africa	Typical-Undefined
SRR1019133	?2013	114	95.34%	6731326	117	97.69%	6638993	119	98.41%	6819759	KwaZulu-Natal, South Africa	Typical-Undefined
SRR1019146	2013	122	95.22%	7243795	123	97.45%	6988440	128	98.31%	7349995	KwaZulu-Natal, South Africa	Typical-Undefined
SRR1019148	2013	127	95.35%	7408391	131	97.82%	7342047	132	98.46%	7511204	KwaZulu-Natal, South Africa	AA1SA
SRR1019152	2013	80	95.53%	4747495	82	97.79%	4647799	84	98.41%	4796342	KwaZulu-Natal, South Africa	AA1SA
SRR1200811		41	95.67%	909016	42	0.9814	911783	43	0.9933	911538	Unknown	Typical-Undefined
SRR832984	2008	156	95.37%	8043415	153	97.22%	7700267	163	98.95%	8144700	KwaZulu-Natal, South Africa	Typical-Undefined
SRR833007	2008	300	95.43%	15010775	306	97.89%	14991657	315	0.996	15198176	KwaZulu-Natal, South Africa	Typical-Undefined
SRR833016	2008	122	94.70%	6532954	124	97.28%	6459188	128	99.14%	6619169	KwaZulu-Natal, South Africa	Typical-Undefined
SRR833041	2008	92	93.65%	5260874	92	97.07%	5019467	98	98.59%	5349911	Unknown	Typical-Undefined
SRR833027	2010	71	93.55%	3932591	75	98.05%	3932934	75	98.87%	3973479	KwaZulu-Natal, South Africa	AA1SA
T240	2004	98	99.20%	3321629	97	98.38%	3322132	98	99.60%	3322079	Eastern Cape, South Africa	AA1SA
TT131	2008	68	98.93%	2310606	67	98.29%	2311693	68	99.60%	2311532	Eastern Cape, South Africa	AA1SA
TT17	2008	76	98.90%	2594793	76	98.09%	2596156	77	99.40%	2595849	Eastern Cape, South Africa	AA1SA
TT203	2008	78	98.98%	2499727	78	98.22%	2501396	79	99.63%	2501479	Eastern Cape, South Africa	AA1SA
TT253	2008	71	98.88%	2400488	71	98.27%	2402069	71	99.59%	2401867	Eastern Cape, South Africa	AA1SA
TT274	2008	65	99.17%	2220621	64	98.44%	2221216	65	99.61%	2221060	Eastern Cape, South Africa	AA1SA
TT321	2008	226	97.18%	11005042	224	96.75%	10988727	227	0.9858	10961288	Eastern Cape, South Africa	AA1SA
TT372	2009	153	97.40%	7444412	153	97.41%	7471917	155	99.11%	7465011	Eastern Cape, South Africa	AA1SA
TT508	2009	131	97.79%	6399538	131	97.57%	6426158	133	99.35%	6423924	Eastern Cape, South Africa	Typical-RD150
TT545	2009	208	98.19%	10046401	208	97.74%	10075236	211	0.9932	10069087	Eastern Cape, South Africa	AA1SA
TT564	2009	89	96.64%	4335806	89	95.59%	4349150	90	98.18%	4329951	Eastern Cape, South Africa	AA3
TT574	2009	212	98.27%	10169640	212	97.72%	10209319	215	0.9932	10201634	Eastern Cape, South Africa	AA1SA
TT589	2009	187	98.62%	8985878	187	98.11%	9018989	190	99.55%	9016834	Eastern Cape, South Africa	AA1SA
TT607	2009	240	96.36%	12054354	247	97.58%	12220650	250	0.9925	12187446	Eastern Cape, South Africa	AA1SA
TT618	2009	85	99.09%	2713165	84	98.28%	2714279	85	99.61%	2714249	Eastern Cape, South Africa	AA1SA
TT648	2009	111	94.22%	5620449	112	94.53%	5634067	114	96.90%	5615851	Eastern Cape, South Africa	AA1SA
TT649	2009	85	99.01%	2725481	84	98.30%	2726835	85	99.63%	2726929	Eastern Cape, South Africa	AA1SA
TT679	2009	229	98.36%	11030353	227	97.61%	11055584	231	0.9902	11056421	Eastern Cape, South Africa	AA1SA
TT700	2009	181	97.73%	8835041	182	97.73%	8884493	184	99.21%	8882316	Eastern Cape, South Africa	AA1SA
TT760	2009	85	99.17%	2908414	85	98.25%	2909269	86	99.59%	2909007	Eastern Cape, South Africa	AA1SA
TT892	2009	117	99.12%	3730714	110	98.29%	3535237	117	99.60%	3732066	Eastern Cape, South Africa	AA1SA
TT95	2008	67	98.99%	2285344	66	98.07%	2287027	67	99.50%	2286260	Eastern Cape, South Africa	AA1SA
X113	2007	130	98.49%	6372765	128	97.23%	6346943	131	98.98%	6371225	Western Cape, South Africa	Typical-RD150
X120	2007	98	98.75%	4853778	96	97.66%	4834880	98	99.37%	4856328	Western Cape, South Africa	Typical-R220
X164	2007	80	98.90%	4168787	79	97.92%	4159851	81	99.50%	4171537	Western Cape, South Africa	Typical-RD150
X173	2007	127	99.01%	5931971	126	98.13%	5932722	128	99.40%	5933214	Western Cape, South Africa	AA1SA
X27	2007	109	99.24%	5430140	108	97.96%	5407574	110	99.59%	5430986	Western Cape, South Africa	Typical-R220
X3	2006	166	99.21%	8062153	164	98.08%	8023505	167	99.57%	8061796	Western Cape, South Africa	AA1SA
X93	2007	124	99.21%	5996681	122	97.90%	5972105	124	99.56%	5996866	Western Cape, South Africa	Typical-Asia-Africa2
	Average read depth	Number of reads generated	% of reads mapped to H37Rv
Mean across all genomes	148.8	7126194	99
Standard deviation	105	5355319	0.9
Minimum	45.5	1203572	93.2
Maximum	579.5	27246323	99.6
