# Supplementary material for: A landscape of genomic alterations at the root of a near-untreatable tuberculosis epidemic
Source: BMC Med. 2020 Feb 21;18:24. doi: 10.1186/s12916-019-1487-2 (PMC6998097; doi:10.1186/s12916-019-1487-2)
Supplement: Supplementary file 3 — Additional file 3. SNP distance matrix. Each cell represents the number of single nucleotide differences between two isolates, as indicated in the column header and leading column. [file 12916_2019_1487_MOESM3_ESM.xlsx]

## Sheet: SNP distance matrix
	Clade A.1	Clade A.2	Clade A.3	Clade B	Clade C
	6519	11509	4774	11121	11689	12052	13060	13121	14816	15539	15797	15950	16787	17203	17281	17879	17926	18045	18066	18138	18476	18529	1860	18700	18920	19048	19266	19816	3960	4169	4274	4312	4465	4489	4558	4704	4801	4863	5317	5908	5954	7110	8194	8247	8407	9946	9988	SA135	SA622
6519	0	64	65	48	68	61	51	55	122	58	42	64	123	46	80	145	50	72	61	54	143	60	41	74	45	129	92	85	164	162	170	131	140	44	176	94	89	44	49	79	65	129	67	43	48	132	47	182	188
11509	64	0	49	50	60	55	57	45	116	58	46	62	117	56	76	143	50	64	59	48	135	52	55	72	39	135	86	73	164	164	166	137	128	48	170	82	107	50	69	69	65	133	71	49	52	128	57	204	198
4774	65	49	0	55	69	58	58	48	127	65	53	73	118	55	85	142	57	79	70	53	140	57	54	81	46	138	87	78	159	159	167	142	135	51	165	93	106	47	60	78	72	134	74	48	57	123	52	197	187
11121	48	50	55	0	54	49	45	33	110	46	26	52	101	38	62	125	38	58	47	34	117	38	39	68	27	119	62	53	150	154	158	125	114	28	162	70	91	26	47	55	47	121	51	23	30	110	33	188	186
11689	68	60	69	54	0	59	57	47	112	56	56	62	123	58	68	149	46	66	59	50	133	56	61	70	45	135	86	77	168	170	172	143	128	48	178	92	109	50	71	73	65	129	77	55	54	128	59	210	196
12052	61	55	58	49	59	0	36	30	119	55	45	63	94	41	73	118	45	67	40	47	110	27	48	77	36	112	69	50	161	169	171	114	107	45	173	81	100	47	58	54	58	110	70	44	49	109	46	199	197
13060	51	57	58	45	57	36	0	28	109	51	47	55	94	31	71	116	33	59	28	45	114	33	52	67	36	94	63	50	161	169	171	106	105	43	171	81	102	43	50	54	44	104	70	46	45	109	46	199	185
13121	55	45	48	33	47	30	28	0	109	49	41	55	90	29	65	108	35	59	32	35	106	23	44	67	28	104	57	44	155	161	165	108	99	37	165	73	98	39	48	52	46	104	60	38	41	97	38	195	187
14816	122	116	127	110	112	119	109	109	0	116	110	114	179	116	118	205	102	116	113	110	189	112	117	118	103	183	142	129	160	164	160	193	182	108	172	150	159	106	125	125	113	185	135	111	112	132	113	194	194
15539	58	58	65	46	56	55	51	49	116	0	44	58	113	54	68	139	46	64	59	46	133	54	51	70	37	127	80	73	158	166	168	141	124	42	170	88	101	42	65	63	59	135	67	45	48	124	51	200	194
15797	42	46	53	26	56	45	47	41	110	44	0	52	109	42	68	133	42	56	53	36	127	44	23	70	27	125	76	69	142	142	152	133	126	28	154	74	81	24	45	61	53	127	47	27	28	118	29	180	182
15950	64	62	73	52	62	63	55	55	114	58	52	0	127	54	66	151	48	56	59	52	145	60	61	76	45	137	86	83	166	174	176	143	136	46	178	88	107	52	69	73	47	135	77	51	50	132	55	204	202
16787	123	117	118	101	123	94	94	90	179	113	109	127	0	99	141	166	111	131	100	109	166	89	112	135	102	152	123	102	213	225	227	160	153	109	227	135	158	105	112	118	116	158	132	108	113	161	110	251	243
17203	46	56	55	38	58	41	31	29	116	54	42	54	99	0	74	123	36	64	35	44	119	36	47	68	35	107	68	61	154	164	166	111	116	44	168	86	95	44	47	63	51	103	67	41	48	110	41	194	182
17281	80	76	85	62	68	73	71	65	118	68	68	66	141	74	0	155	60	58	75	64	139	68	71	88	57	151	92	85	178	182	186	149	136	62	190	98	125	62	85	77	75	149	89	59	68	140	71	218	210
17879	145	143	142	125	149	118	116	108	205	139	133	151	166	123	155	0	133	155	114	119	166	107	136	157	118	176	141	130	223	235	237	182	177	129	237	157	184	131	140	136	134	178	150	130	135	173	130	265	257
17926	50	50	57	38	46	45	33	35	102	46	42	48	111	36	60	133	0	52	29	34	125	42	49	52	29	115	72	61	162	164	166	121	120	32	172	74	99	36	45	55	43	115	61	35	38	118	41	200	186
18045	72	64	79	58	66	67	59	59	116	64	56	56	131	64	58	155	52	0	63	58	147	62	67	78	49	137	90	83	170	176	178	145	142	56	180	100	117	56	75	77	65	135	81	59	58	136	65	208	206
18066	61	59	70	47	59	40	28	32	113	59	53	59	100	35	75	114	29	63	0	47	108	31	60	67	40	100	67	50	171	175	177	110	107	47	183	79	110	51	60	54	44	106	76	50	51	113	56	209	195
18138	54	48	53	34	50	47	45	35	110	46	36	52	109	44	64	119	34	58	47	0	127	40	43	66	25	125	72	67	154	156	160	129	122	34	166	72	95	36	53	55	47	123	57	35	38	114	41	196	188
18476	143	135	140	117	133	110	114	106	189	133	127	145	166	119	139	166	125	147	108	127	0	101	130	149	116	176	133	118	227	231	235	180	169	123	241	149	172	127	138	130	130	172	146	120	129	175	126	265	245
18529	60	52	57	38	56	27	33	23	112	54	44	60	89	36	68	107	42	62	31	40	101	0	47	72	31	103	58	41	154	164	164	107	98	42	168	76	101	44	55	53	47	101	65	41	46	98	43	196	192
1860	41	55	54	39	61	48	52	44	117	51	23	61	112	47	71	136	49	67	60	43	130	47	0	71	34	128	79	70	151	151	161	136	127	37	165	85	82	37	46	66	60	130	58	34	39	119	36	187	185
18700	74	72	81	68	70	77	67	67	118	70	70	76	135	68	88	157	52	78	67	66	149	72	71	0	59	143	102	89	172	174	180	149	136	62	184	108	123	66	65	87	75	139	91	67	68	134	73	212	196
18920	45	39	46	27	45	36	36	28	103	37	27	45	102	35	57	118	29	49	40	25	116	31	34	59	0	114	63	56	147	151	155	120	115	25	159	67	88	29	44	48	40	118	50	22	27	105	30	189	181
19048	129	135	138	119	135	112	94	104	183	127	125	137	152	107	151	176	115	137	100	125	176	103	128	143	114	0	127	114	231	237	233	162	161	121	239	155	170	121	126	126	120	158	148	124	125	171	124	267	247
19266	92	86	87	62	86	69	63	57	142	80	76	86	123	68	92	141	72	90	67	72	133	58	79	102	63	127	0	65	178	190	194	139	126	66	196	108	129	72	87	79	73	139	97	67	72	126	73	226	214
19816	85	73	78	53	77	50	50	44	129	73	69	83	102	61	85	130	61	83	50	67	118	41	70	89	56	114	65	0	175	177	185	126	105	61	185	87	126	61	80	66	70	124	90	60	67	113	68	217	203
3960	164	164	159	150	168	161	161	155	160	158	142	166	213	154	178	223	162	170	171	154	227	154	151	172	147	231	178	175	0	84	90	225	234	150	86	194	197	150	157	173	173	225	169	149	152	94	147	120	116
4169	162	164	159	154	170	169	169	161	164	166	142	174	225	164	182	235	164	176	175	156	231	164	151	174	151	237	190	177	84	0	76	235	240	148	82	194	193	150	165	181	177	231	165	155	150	104	151	106	108
4274	170	166	167	158	172	171	171	165	160	168	152	176	227	166	186	237	166	178	177	160	235	164	161	180	155	233	194	185	90	76	0	235	240	156	84	198	207	158	171	185	179	227	179	157	162	106	159	118	112
4312	131	137	142	125	143	114	106	108	193	141	133	143	160	111	149	182	121	145	110	129	180	107	136	149	120	162	139	126	225	235	235	0	173	131	235	159	172	131	132	136	128	166	156	126	135	169	128	253	249
4465	140	128	135	114	128	107	105	99	182	124	126	136	153	116	136	177	120	142	107	122	169	98	127	136	115	161	126	105	234	240	240	173	0	118	238	140	179	122	137	119	127	165	149	117	122	174	125	266	256
4489	44	48	51	28	48	45	43	37	108	42	28	46	109	44	62	129	32	56	47	34	123	42	37	62	25	121	66	61	150	148	156	131	118	0	160	72	87	16	43	55	47	127	47	29	22	112	27	186	184
4558	176	170	165	162	178	173	171	165	172	170	154	178	227	168	190	237	172	180	183	166	241	168	165	184	159	239	196	185	86	82	84	235	238	160	0	202	209	162	167	189	183	237	183	161	164	108	159	110	114
4704	94	82	93	70	92	81	81	73	150	88	74	88	135	86	98	157	74	100	79	72	149	76	85	108	67	155	108	87	194	194	198	159	140	72	202	0	133	72	93	89	91	147	95	63	78	152	73	236	222
4801	89	107	106	91	109	100	102	98	159	101	81	107	158	95	125	184	99	117	110	95	172	101	82	123	88	170	129	126	197	193	207	172	179	87	209	133	0	83	90	118	102	164	108	88	89	171	88	217	223
4863	44	50	47	26	50	47	43	39	106	42	24	52	105	44	62	131	36	56	51	36	127	44	37	66	29	121	72	61	150	150	158	131	122	16	162	72	83	0	41	59	51	127	47	29	24	116	29	186	186
5317	49	69	60	47	71	58	50	48	125	65	45	69	112	47	85	140	45	75	60	53	138	55	46	65	44	126	87	80	157	165	171	132	137	43	167	93	90	41	0	76	66	122	68	42	47	125	40	187	181
5908	79	69	78	55	73	54	54	52	125	63	61	73	118	63	77	136	55	77	54	55	130	53	66	87	48	126	79	66	173	181	185	136	119	55	189	89	118	59	76	0	66	136	84	52	59	125	66	211	207
5954	65	65	72	47	65	58	44	46	113	59	53	47	116	51	75	134	43	65	44	47	130	47	60	75	40	120	73	70	173	177	179	128	127	47	183	91	102	51	66	66	0	128	76	50	49	127	56	207	203
7110	129	133	134	121	129	110	104	104	185	135	127	135	158	103	149	178	115	135	106	123	172	101	130	139	118	158	139	124	225	231	227	166	165	127	237	147	164	127	122	136	128	0	146	126	129	169	126	261	243
8194	67	71	74	51	77	70	70	60	135	67	47	77	132	67	89	150	61	81	76	57	146	65	58	91	50	148	97	90	169	165	179	156	149	47	183	95	108	47	68	84	76	146	0	56	51	135	54	205	205
8247	43	49	48	23	55	44	46	38	111	45	27	51	108	41	59	130	35	59	50	35	120	41	34	67	22	124	67	60	149	155	157	126	117	29	161	63	88	29	42	52	50	126	56	0	29	115	30	191	185
8407	48	52	57	30	54	49	45	41	112	48	28	50	113	48	68	135	38	58	51	38	129	46	39	68	27	125	72	67	152	150	162	135	122	22	164	78	89	24	47	59	49	129	51	29	0	116	33	192	190
9946	132	128	123	110	128	109	109	97	132	124	118	132	161	110	140	173	118	136	113	114	175	98	119	134	105	171	126	113	94	104	106	169	174	112	108	152	171	116	125	125	127	169	135	115	116	0	113	138	130
9988	47	57	52	33	59	46	46	38	113	51	29	55	110	41	71	130	41	65	56	41	126	43	36	73	30	124	73	68	147	151	159	128	125	27	159	73	88	29	40	66	56	126	54	30	33	113	0	183	177
SA135	182	204	197	188	210	199	199	195	194	200	180	204	251	194	218	265	200	208	209	196	265	196	187	212	189	267	226	217	120	106	118	253	266	186	110	236	217	186	187	211	207	261	205	191	192	138	183	0	128
SA622	188	198	187	186	196	197	185	187	194	194	182	202	243	182	210	257	186	206	195	188	245	192	185	196	181	247	214	203	116	108	112	249	256	184	114	222	223	186	181	207	203	243	205	185	190	130	177	128	0
TT274	57	39	42	43	61	54	54	46	113	55	39	53	118	49	77	136	47	67	58	41	138	51	50	71	36	134	83	78	149	153	155	138	131	43	159	81	102	45	60	68	58	130	64	40	45	121	48	195	187
X173	73	63	68	49	73	44	44	38	127	61	55	73	98	47	83	118	59	75	44	53	116	35	58	87	44	110	69	56	169	175	177	120	113	55	181	87	112	57	70	58	60	116	78	54	59	103	58	209	203
X3	88	106	103	96	102	97	89	93	152	100	84	110	155	88	116	177	92	118	103	98	165	98	77	112	87	163	130	123	182	190	192	161	170	94	194	136	131	94	87	121	109	165	119	87	96	158	89	218	202
3715	182	176	183	164	186	181	177	171	172	178	164	182	229	170	188	239	174	184	171	170	239	170	177	184	163	237	194	185	100	92	94	239	248	170	102	210	217	174	183	191	175	233	191	173	174	108	173	124	120
SA46	191	199	196	191	207	196	196	190	191	197	183	203	240	193	217	258	197	209	200	193	264	193	190	207	186	254	223	210	115	111	111	250	259	187	121	225	228	191	196	210	206	256	210	188	195	131	186	131	125
SRR1019148	153	149	150	135	145	152	142	140	173	139	135	137	198	143	139	224	135	121	148	139	222	143	148	159	132	214	161	162	199	195	203	228	223	131	211	175	190	131	148	160	144	214	152	138	137	173	136	227	221
SRR1019152	122	124	133	110	126	125	119	119	170	118	104	100	179	114	118	201	108	80	121	112	197	122	113	134	103	195	146	145	208	222	220	201	200	102	222	142	163	106	119	133	115	189	133	103	104	186	107	248	242
T240	70	48	57	60	70	65	61	53	118	68	58	64	125	62	86	147	52	74	61	52	145	60	65	82	49	143	96	85	170	172	176	145	136	58	180	90	113	62	75	79	63	133	81	59	60	134	65	206	200
TT131	67	47	54	55	67	64	60	50	117	67	53	63	124	61	85	152	47	73	60	51	146	61	60	77	48	142	91	84	167	167	175	144	139	55	179	87	108	57	68	78	64	132	76	54	57	133	60	207	197
TT17	68	50	53	58	74	67	61	57	124	64	56	66	125	60	86	145	52	76	65	50	145	62	63	82	47	139	94	89	172	176	178	145	142	56	182	94	111	58	71	77	65	135	77	55	60	136	61	210	202
TT649	55	41	48	51	67	58	54	50	117	57	43	61	118	51	81	144	51	65	60	49	142	57	52	77	40	134	87	82	159	165	167	134	137	49	171	89	100	51	62	70	60	132	70	46	51	129	52	193	191
PES16	62	60	69	48	68	55	53	53	114	58	46	62	113	54	80	139	50	66	55	48	135	50	57	78	39	127	88	75	162	164	168	133	134	48	172	82	101	48	63	67	57	125	69	49	52	120	55	200	194
18832	147	139	150	127	143	124	124	120	193	143	131	143	172	125	159	178	133	145	116	129	188	115	140	159	120	186	147	138	243	239	247	188	191	131	245	161	174	135	146	142	132	176	152	130	133	183	136	271	265
9248	71	69	74	59	65	68	60	58	117	61	61	65	124	61	81	152	53	73	68	57	148	65	68	79	50	138	91	86	171	173	179	144	139	53	179	101	114	53	70	80	64	140	80	60	59	133	60	207	199
TT321	125	117	130	113	121	118	118	110	159	117	111	123	180	115	135	194	107	127	120	111	186	113	118	131	100	188	149	136	187	191	193	188	191	109	195	147	164	111	124	132	122	176	132	110	115	159	114	225	213
PES11	135	127	134	121	131	128	124	120	177	129	121	131	178	125	147	202	119	139	124	117	192	123	130	141	112	194	159	146	225	225	235	198	181	121	233	149	166	123	136	136	132	186	138	124	125	185	124	265	251
PES13	64	64	73	48	72	63	57	49	118	62	52	66	117	50	84	137	54	72	57	52	133	50	61	80	43	131	84	79	162	166	170	135	136	54	172	96	107	56	67	75	57	127	71	53	56	120	59	200	194
PES14	81	77	86	69	87	68	66	66	133	79	67	79	126	71	99	144	69	87	62	67	144	63	74	97	58	138	101	86	181	185	189	142	139	69	191	99	122	71	82	82	74	138	88	66	71	135	74	217	209
PES17	140	138	143	122	142	119	117	113	192	132	128	140	153	118	158	177	128	148	113	122	171	110	133	150	119	179	142	133	226	238	234	173	176	128	238	154	171	130	135	131	125	173	147	129	130	174	131	260	254
PES18	100	92	103	80	100	77	75	73	154	94	84	96	127	78	116	155	86	102	75	82	155	70	95	114	77	149	102	93	202	204	208	147	142	84	212	112	139	88	99	97	85	137	107	87	88	146	91	234	232
PES20	87	75	88	69	87	60	62	58	137	83	71	83	116	67	99	138	69	87	56	67	138	53	80	97	62	134	93	74	189	189	195	138	133	69	197	95	124	71	86	76	72	128	94	72	75	135	78	227	219
PES22	80	74	83	66	84	71	65	65	132	76	64	78	125	66	94	147	66	84	69	64	149	66	73	94	55	137	98	91	178	180	186	147	148	64	188	102	117	66	79	83	67	141	87	65	68	144	71	216	210
PES23	61	53	62	47	63	58	52	46	115	57	47	59	114	49	77	142	47	67	58	45	140	55	54	75	38	132	85	78	161	163	169	136	133	47	171	87	102	49	60	68	58	126	68	48	49	123	52	199	189
PES24	59	55	64	45	63	56	52	48	113	55	43	57	112	49	75	140	45	63	56	43	136	51	52	73	34	130	83	78	159	163	167	134	135	45	169	87	98	47	58	68	54	128	66	44	47	123	50	195	191
PES25	128	116	133	120	130	117	121	117	172	124	118	128	175	122	146	189	118	134	123	118	195	118	123	140	111	185	152	135	212	218	216	185	186	116	218	146	161	120	131	125	127	187	143	119	124	176	123	250	244
PES26	98	90	99	86	98	85	87	79	144	94	84	96	145	84	108	173	82	100	91	82	163	80	87	106	75	161	116	103	188	194	198	163	164	86	200	122	129	84	93	103	93	157	107	83	88	154	87	220	216
PES27	61	51	62	45	59	52	50	40	111	57	45	57	110	49	73	136	41	61	50	41	132	45	54	69	36	128	81	70	163	165	169	132	125	45	173	81	100	47	58	64	56	120	66	46	47	123	50	201	191
PES28	78	70	77	62	80	67	57	61	132	72	62	76	119	68	96	143	64	82	67	60	149	62	73	92	55	139	94	83	180	180	188	145	138	60	184	92	117	60	77	85	71	133	83	65	66	138	69	214	208
PES29	135	125	136	123	133	130	126	120	179	131	119	133	178	125	143	206	119	129	128	119	194	123	128	145	112	196	155	148	223	227	229	192	197	121	233	153	172	123	134	136	132	190	142	122	123	195	128	257	249
PES2	85	83	90	65	91	66	62	60	137	81	69	85	118	65	103	138	71	89	56	69	136	53	78	97	60	132	93	78	183	185	189	138	137	73	189	103	122	73	82	84	72	126	90	68	73	125	76	221	215
PES33	69	59	68	49	73	60	52	44	121	65	53	67	112	47	83	136	55	73	52	53	130	51	62	81	44	124	81	74	169	169	173	130	131	53	175	91	106	53	66	70	58	126	76	52	57	121	60	205	197
PES34	78	68	77	54	76	55	55	47	124	74	60	74	107	56	88	137	56	78	49	60	129	46	69	86	53	127	82	67	174	180	186	125	126	58	188	88	113	56	71	73	63	119	83	59	62	124	65	218	210
PES35	105	99	108	93	103	92	90	90	159	95	93	103	142	97	125	168	93	113	92	91	168	87	102	119	84	154	123	112	205	211	217	160	161	91	217	119	146	95	106	106	100	158	114	94	93	163	98	243	233
PES36	69	63	72	53	69	66	60	52	119	63	51	65	122	59	85	148	51	71	64	49	146	59	62	81	46	138	93	82	171	171	179	144	141	53	179	89	108	53	68	78	64	132	72	54	57	129	60	209	201
PES37	67	65	74	59	75	68	62	58	127	65	55	69	126	61	89	150	59	77	68	57	150	65	64	87	48	140	97	88	171	177	183	144	143	59	183	95	110	61	70	80	66	140	80	56	61	139	62	211	203
PES38	69	61	68	59	75	54	50	54	125	67	57	67	110	57	87	134	57	77	52	57	130	51	64	87	48	128	89	74	173	175	181	132	131	55	181	85	108	57	70	72	64	126	78	56	61	129	60	209	201
PES7	136	136	141	120	136	127	121	113	182	132	126	136	169	116	150	195	126	144	119	124	185	118	131	146	115	187	148	141	220	224	224	183	176	126	230	164	167	126	137	141	127	183	147	125	130	174	127	250	240
PES8	143	137	142	125	143	122	118	116	183	137	129	139	166	121	157	178	127	145	114	127	180	111	136	151	118	182	145	134	227	235	237	182	183	127	239	157	176	131	138	136	128	178	150	124	129	181	130	273	263
10212	74	62	73	58	68	61	57	49	118	70	60	68	121	60	86	143	50	72	57	52	141	54	67	78	47	137	90	79	176	178	184	141	134	56	182	92	115	60	69	75	63	133	79	57	60	132	61	208	202
10867	124	118	127	106	122	99	101	95	170	120	114	124	143	102	134	179	108	126	103	112	169	90	117	136	103	167	130	115	214	226	228	159	164	114	226	146	153	112	117	123	111	163	135	113	118	170	113	248	250
10873	56	70	73	52	78	67	63	59	126	68	44	68	127	62	88	151	58	78	67	58	149	64	49	88	45	141	96	89	168	172	180	147	146	48	182	96	99	50	59	79	67	145	73	43	48	132	47	196	198
10921	64	74	71	58	78	63	63	59	124	70	46	70	125	56	90	149	62	80	73	60	147	62	47	88	51	141	96	87	160	168	176	143	146	56	172	100	99	54	59	85	71	141	81	51	58	130	53	198	192
11044	67	69	68	53	69	52	50	52	119	65	55	65	112	51	85	136	51	75	56	53	132	47	60	83	46	126	87	72	163	171	173	128	131	57	171	89	108	57	62	74	60	124	80	50	61	121	54	199	193
11448	111	107	112	89	115	108	102	90	153	103	97	109	146	91	125	176	95	115	104	95	174	97	104	119	88	162	119	122	203	205	209	174	173	95	205	131	150	97	106	122	100	164	116	98	101	157	96	235	227
11709	102	116	117	104	112	107	103	105	170	108	90	106	165	102	120	191	106	122	117	108	177	110	91	132	97	177	134	129	206	208	218	183	182	94	214	144	137	96	103	127	115	181	121	101	100	174	99	230	230
13071	64	66	71	54	68	51	47	53	118	58	52	60	111	54	80	135	50	68	49	52	131	46	57	78	43	121	80	69	168	176	178	129	126	50	178	86	105	50	63	67	55	125	77	49	52	124	55	204	198
13560	62	56	67	48	54	57	51	45	104	56	50	48	119	52	64	145	38	50	51	44	137	52	57	66	39	131	78	73	168	170	176	135	130	44	178	84	105	46	61	67	51	129	71	47	48	126	53	204	196
13570	59	73	72	51	79	62	58	56	125	69	39	73	120	59	91	146	61	79	70	61	146	61	46	89	50	134	95	84	163	173	179	142	143	49	177	101	98	47	52	82	70	142	74	50	53	133	46	195	193
13673	62	82	79	60	86	69	69	65	134	74	46	78	133	64	96	153	66	88	79	68	151	68	51	98	57	145	100	95	174	180	186	151	152	54	186	106	103	54	59	91	77	149	79	55	58	142	51	202	206
13723	58	72	75	52	80	69	65	63	126	68	38	74	127	66	92	153	62	80	71	62	151	68	47	90	51	141	100	89	170	172	180	149	148	48	180	96	99	46	57	83	71	147	73	49	52	138	53	198	200
13931	64	72	79	46	76	69	61	59	122	64	46	68	125	60	86	147	54	74	63	60	145	62	59	86	47	135	90	83	170	174	180	143	142	42	182	98	103	40	61	77	61	141	69	49	42	132	49	202	204
14118	55	67	68	53	75	58	58	54	123	67	43	69	124	55	87	146	57	77	68	57	140	55	48	87	46	136	91	84	159	165	173	140	141	47	169	97	92	49	48	80	66	136	68	50	49	127	46	185	191
16785	72	68	75	52	76	51	45	43	124	68	58	70	105	50	88	127	56	76	43	56	125	42	65	86	45	117	76	65	174	178	182	123	122	56	184	94	113	60	69	67	55	121	81	55	60	118	61	210	202
17181	81	79	82	65	85	60	58	58	135	79	65	79	118	69	97	142	65	85	58	63	138	55	72	95	58	132	93	74	185	179	191	138	133	65	193	99	122	63	78	76	74	132	86	66	67	131	68	219	209
17597	84	94	91	78	90	83	79	79	140	82	74	76	141	76	94	169	76	86	89	80	165	80	73	102	71	157	110	105	180	192	192	161	156	74	190	120	123	72	81	101	87	159	99	71	74	146	73	208	210
17661	93	87	90	73	85	62	62	56	137	87	81	87	114	67	105	142	73	93	62	77	138	53	86	103	70	126	93	68	189	191	195	134	133	77	197	111	132	79	86	86	78	128	102	80	83	127	78	223	215
18243	212	214	215	198	218	199	197	189	196	214	200	216	251	192	220	257	208	222	197	204	245	188	207	220	197	255	220	203	136	136	138	245	254	202	138	238	243	206	207	217	211	251	227	201	204	122	199	158	150
18455	101	97	106	89	99	74	82	78	153	99	91	99	128	85	113	158	85	105	80	85	156	73	96	113	80	150	111	96	195	195	203	150	149	87	205	117	144	89	100	100	94	144	112	90	93	145	90	231	219
19246	78	70	79	58	76	51	49	47	126	70	62	74	109	60	90	135	56	76	47	60	129	46	71	86	49	123	84	63	180	182	188	129	124	58	188	90	119	62	73	67	65	123	83	61	64	122	65	216	206
19290	138	132	143	112	132	113	115	107	180	130	122	134	165	116	148	179	116	136	103	118	173	102	129	144	113	181	138	125	226	232	232	183	170	122	236	154	169	124	131	131	123	157	145	119	124	174	123	262	246
19351	87	77	88	65	79	60	58	54	129	79	73	77	116	65	95	134	61	81	50	69	134	51	80	89	60	126	85	68	179	183	187	128	127	63	185	101	126	67	78	76	66	124	94	70	69	117	74	215	207
19631	79	71	78	59	73	56	50	46	125	73	67	73	106	59	87	134	55	77	42	61	130	45	74	85	56	122	81	60	183	183	187	124	121	59	189	89	120	59	76	70	60	122	88	64	65	125	70	217	207
20396	111	109	112	101	101	106	102	98	121	105	101	105	162	105	115	188	89	111	104	99	176	103	106	105	90	178	131	118	181	181	187	186	177	95	189	135	148	95	108	116	106	168	124	98	101	149	104	211	207
3700	190	190	187	184	198	191	189	187	182	190	166	196	247	184	210	257	188	196	199	186	259	188	177	200	179	253	212	203	118	106	106	257	262	180	104	224	227	182	183	209	197	243	203	181	186	136	177	142	136
4488	73	65	76	61	65	66	62	56	117	67	63	63	124	63	75	154	53	63	66	57	146	61	70	79	52	142	93	84	177	179	183	144	137	57	187	99	114	57	72	76	66	134	84	60	61	139	64	213	203
4577	92	90	95	74	92	69	69	59	144	92	82	92	125	68	106	151	76	98	71	78	143	60	85	102	71	143	96	83	186	192	194	139	136	76	196	116	129	80	85	97	79	137	103	79	82	136	77	222	214
4731	194	190	195	178	196	201	195	189	186	190	176	196	249	186	210	259	188	198	195	186	257	190	191	200	179	261	214	209	118	106	108	251	268	178	116	222	231	178	191	205	193	249	197	189	184	130	183	138	146
4817	100	96	99	80	98	77	67	67	146	94	88	94	125	76	110	143	78	98	63	82	143	66	95	110	75	135	100	85	198	198	206	147	140	80	206	120	141	82	93	87	79	141	107	85	82	134	87	234	222
5490	99	99	100	89	97	92	84	80	141	95	91	99	148	85	113	170	85	105	94	87	168	87	94	111	80	152	113	106	189	197	199	162	163	85	199	131	136	85	92	102	92	158	110	90	89	147	88	221	215
6705	86	80	89	66	82	63	61	53	132	84	74	84	117	66	98	129	66	88	51	66	133	50	81	94	63	133	90	75	178	186	190	131	128	72	192	98	125	74	83	79	67	125	93	73	76	124	75	218	206
8081	78	74	81	64	84	61	59	59	132	76	66	78	121	68	96	137	60	84	55	64	137	54	73	92	53	133	92	79	182	188	190	135	138	64	192	100	119	68	75	75	69	135	87	59	68	132	69	218	212
9882	72	68	73	56	74	59	53	55	122	68	56	68	119	60	90	145	56	74	63	56	139	56	61	86	47	133	88	79	170	178	180	139	140	54	178	98	109	56	65	81	61	137	79	55	60	132	57	204	200
9964	101	99	108	87	91	96	88	84	129	91	89	77	152	93	87	176	77	83	88	85	170	89	96	105	78	160	115	108	191	191	201	168	163	83	199	123	138	85	100	106	88	166	106	86	87	155	92	229	221
SA145	174	180	177	170	184	179	175	173	168	178	164	182	229	170	196	241	174	188	185	172	247	174	169	184	165	237	202	189	98	96	98	241	248	168	100	212	213	170	169	193	185	241	189	169	174	112	163	120	114
SA154	195	213	210	203	223	214	210	206	209	211	191	217	262	205	233	272	213	221	220	209	286	211	200	223	202	274	233	226	127	121	127	268	283	199	125	243	236	199	200	224	220	268	216	202	203	147	196	135	149
SA160	169	163	168	149	171	152	148	148	153	163	151	169	202	149	179	216	157	171	150	159	216	145	162	173	150	214	173	162	103	99	105	214	221	153	109	197	202	155	168	170	160	210	178	158	161	95	156	133	129
SA219	174	180	179	172	188	185	179	177	174	178	164	184	231	174	198	245	174	190	181	174	249	180	171	186	167	245	202	193	108	94	100	243	248	170	106	214	213	172	177	189	185	241	193	167	174	120	169	124	116
SA248	153	177	174	157	181	178	174	168	161	173	149	175	228	169	187	240	167	181	178	167	246	173	158	179	162	240	199	188	103	99	103	244	247	153	107	201	204	153	160	188	178	238	176	158	161	113	154	115	123
SA48	172	174	167	166	182	175	169	167	164	174	160	176	223	166	188	233	172	178	179	168	241	170	165	184	161	237	194	185	96	94	100	235	248	162	98	202	207	162	169	189	177	237	185	163	170	112	159	118	112
SA57	182	186	185	178	194	191	185	181	178	184	170	190	243	180	196	249	182	196	191	178	251	186	181	194	173	251	212	199	104	100	102	251	256	174	106	212	215	176	183	199	193	243	193	175	180	124	173	126	112
SA61	200	200	193	190	204	203	197	193	190	200	186	204	249	192	220	259	198	210	207	194	263	198	193	204	189	263	222	211	118	110	116	255	264	190	110	228	225	192	191	215	209	255	211	191	194	136	185	134	112
SA62	178	198	189	182	200	199	195	191	194	196	180	204	243	192	216	267	194	208	205	188	261	196	181	204	187	259	216	201	120	108	112	261	264	180	110	230	221	182	183	211	207	251	201	187	188	134	177	120	126
SA98	185	207	200	187	207	204	200	198	193	195	179	203	254	197	219	262	193	211	206	195	268	197	188	207	186	260	223	210	125	119	119	260	275	183	123	235	230	187	188	208	204	264	206	186	189	137	184	129	133
SA99	162	184	173	166	184	179	175	173	174	178	158	178	237	168	196	241	176	190	185	172	249	172	165	186	165	241	190	189	96	96	102	241	248	160	100	210	205	162	165	191	185	237	185	165	170	116	161	106	116
SRR833027	101	103	106	87	107	100	90	92	145	99	83	87	158	89	101	178	89	75	102	93	178	93	96	115	84	166	119	116	181	191	191	176	171	83	193	123	140	83	98	114	98	162	110	86	83	153	86	219	215
TT203	73	47	58	63	73	68	64	56	123	71	59	71	130	65	89	154	55	75	66	57	150	63	68	83	52	144	99	90	177	177	183	148	143	61	183	95	114	63	74	82	70	136	84	60	65	141	68	213	207
TT253	59	49	52	55	73	64	60	56	123	63	49	63	124	57	87	150	55	75	64	53	148	63	54	83	46	140	93	86	165	167	173	144	143	53	175	91	102	55	64	78	64	138	72	50	55	135	54	203	191
TT618	65	53	52	57	73	66	62	56	123	65	53	69	124	59	87	148	53	75	68	55	148	65	62	79	48	142	93	88	169	167	175	146	143	53	175	95	110	55	66	80	68	136	72	54	57	133	56	205	195
TT760	69	51	62	59	71	66	62	54	121	69	57	65	128	63	87	152	53	75	62	53	148	61	64	83	50	144	97	88	173	177	179	144	141	59	183	91	112	61	72	80	64	134	80	58	61	137	64	209	203
TT892	71	49	60	61	73	64	64	56	121	69	59	69	126	63	87	154	57	75	66	59	148	63	66	81	50	144	97	88	171	175	179	146	143	61	181	97	112	63	74	78	68	138	82	60	63	135	66	207	199
TT95	75	59	70	63	79	72	70	62	127	75	63	69	134	69	91	156	61	81	70	61	152	67	70	89	56	148	103	94	177	179	177	146	143	63	183	99	116	67	78	86	72	140	86	64	67	143	70	211	203
1945	80	78	87	66	80	77	71	65	124	80	64	82	131	72	92	163	62	82	77	66	155	72	75	94	59	149	108	95	180	182	190	151	152	68	192	98	117	64	77	91	77	147	89	67	68	142	69	218	212
296	74	90	93	74	92	93	87	85	144	86	66	88	149	86	108	179	80	96	93	80	175	90	73	106	75	167	116	113	182	180	192	169	162	66	194	122	119	66	83	103	89	161	91	73	66	156	71	210	210
3239	173	183	176	169	183	178	176	172	169	179	161	183	236	171	197	252	175	191	186	173	248	175	168	189	166	242	203	194	113	111	107	240	251	167	111	211	210	169	172	194	186	238	190	166	171	127	164	137	131
TT372	127	121	128	109	125	98	100	92	169	123	113	127	142	103	135	174	113	131	98	115	172	91	118	141	104	152	129	112	213	221	221	156	159	115	217	141	152	115	122	122	116	156	138	112	115	161	112	243	241
TT545	127	127	128	117	129	122	120	114	171	127	113	125	170	117	135	198	115	131	128	119	188	117	122	137	108	196	153	142	209	213	215	192	193	119	217	153	160	119	122	142	130	184	140	116	121	177	116	237	225
TT574	130	128	131	112	132	113	109	105	162	124	118	134	163	110	146	177	112	136	105	118	171	102	125	138	109	175	136	123	192	198	204	177	174	116	200	150	161	116	121	125	119	173	137	117	118	142	119	226	222
TT589	157	153	162	141	159	132	132	126	193	157	143	157	172	135	169	194	145	155	128	147	192	123	148	169	136	194	159	146	243	249	253	190	195	149	249	169	194	147	152	154	146	182	166	148	149	185	148	277	263
TT607	137	139	140	129	149	136	132	128	185	137	125	139	186	125	157	202	133	149	140	131	208	129	128	155	122	200	165	154	177	181	189	202	205	127	181	165	174	129	132	154	142	202	148	126	131	159	122	209	201
TT648	90	86	91	74	90	65	63	57	136	90	82	92	119	68	100	141	70	96	61	76	135	56	83	104	71	135	96	77	186	188	196	137	134	78	192	106	129	78	85	89	79	131	101	81	84	128	77	220	212
TT679	134	128	127	116	136	107	105	101	158	128	120	130	157	112	144	171	118	134	107	122	173	98	125	144	113	167	136	115	176	182	188	171	172	116	186	144	171	116	125	127	123	167	139	121	122	124	119	216	206
TT700	151	149	150	133	149	124	120	116	189	151	139	151	172	127	159	192	131	151	118	133	178	115	144	157	128	184	151	138	243	243	253	190	179	139	251	165	190	139	144	144	136	172	162	140	141	187	138	273	267
1453	546	562	565	550	564	563	563	553	584	558	546	556	597	562	572	621	546	566	559	546	605	558	547	570	547	619	586	579	620	618	620	611	622	546	624	566	577	548	557	567	557	603	567	547	548	598	549	634	636
2701	561	557	560	551	559	562	554	548	573	555	551	553	592	561	567	616	539	563	554	541	604	555	556	565	544	614	575	570	623	619	623	606	613	551	619	559	584	553	564	564	550	590	574	548	549	593	552	647	633
ERR150045-H37Rv	1197	1193	1210	1203	1181	1208	1212	1208	1137	1175	1193	1183	1146	1203	1175	1142	1197	1175	1216	1199	1142	1207	1194	1169	1196	1148	1177	1196	1097	1103	1099	1138	1137	1187	1085	1161	1146	1191	1198	1184	1190	1144	1210	1194	1187	1153	1194	1083	1079
ERR550670	561	545	544	549	561	564	558	554	583	555	551	551	592	559	567	614	545	563	558	543	608	557	552	565	542	614	579	576	623	623	621	606	617	547	625	563	586	547	562	568	556	604	572	544	551	595	550	649	635
ERR550724	599	611	610	601	617	614	612	606	639	613	593	603	644	607	627	670	593	617	610	599	662	611	604	617	600	668	635	626	661	653	665	660	675	595	661	607	630	593	604	624	612	646	614	596	597	645	594	673	671
ERR550739	585	585	584	587	603	598	592	590	625	597	577	589	630	591	609	656	577	601	590	583	644	593	582	599	582	650	619	614	659	657	661	642	659	581	657	599	612	581	586	608	592	630	602	580	579	639	582	683	671
ERR551071	593	587	588	597	607	602	594	594	629	601	591	595	636	595	611	660	583	603	592	587	648	597	592	605	586	652	623	616	665	663	667	646	661	593	665	607	624	595	600	610	596	636	616	590	591	643	594	691	673
ERR551086	250	230	237	242	252	249	247	237	292	248	238	242	293	246	262	333	240	250	247	242	317	244	245	266	233	321	276	271	340	342	344	309	318	242	340	268	281	244	249	261	249	311	261	239	244	306	243	374	358
ERR551159	606	598	597	604	618	615	609	605	642	614	600	608	643	608	626	673	594	618	605	598	661	610	603	616	599	665	634	625	676	672	678	659	672	598	678	610	631	598	607	623	611	647	625	599	600	656	601	706	684
ERR551293	579	583	588	573	589	588	580	576	607	587	575	581	616	579	593	642	563	589	578	567	630	579	582	587	570	636	607	602	649	649	649	628	641	573	655	587	606	573	580	594	584	616	594	574	571	623	576	675	659
ERR551554	590	590	591	592	604	603	591	595	628	600	586	590	637	596	610	661	580	602	589	588	649	598	591	602	587	649	620	615	668	662	666	647	658	582	668	606	619	584	595	607	593	637	607	591	580	646	591	688	676
ERR551636	287	275	278	283	291	288	290	282	329	287	277	281	338	285	299	374	281	291	290	283	354	285	284	305	274	362	315	312	377	373	381	346	359	281	377	311	318	283	292	302	288	348	300	278	283	343	282	405	393
ERR551930	598	584	589	598	608	603	597	595	632	602	592	602	637	596	612	661	586	604	595	590	651	598	597	606	589	653	624	619	666	666	668	647	662	592	666	610	627	596	601	611	603	637	617	593	596	646	597	692	672
ERR551990	620	622	621	612	620	621	611	611	644	620	612	612	653	616	628	677	596	624	611	604	665	614	617	620	603	671	640	633	684	684	686	663	672	608	686	626	647	612	615	627	613	655	637	607	606	656	609	710	692
ERR552090	594	596	597	588	596	597	587	589	616	592	582	590	629	590	602	657	570	596	585	580	645	592	591	594	581	643	614	609	656	658	660	641	650	582	660	600	619	582	591	601	591	627	609	583	580	634	585	684	666
ERR552177	375	371	370	361	371	366	364	356	401	375	361	365	404	365	381	438	357	375	368	357	420	359	362	381	354	430	391	382	453	451	453	428	429	361	453	379	394	359	368	382	370	414	382	360	357	415	358	481	471
ERR552358	594	580	585	592	602	599	591	587	626	596	590	594	631	590	608	655	580	600	589	584	645	592	595	600	581	647	618	613	664	662	664	641	656	590	662	602	625	592	597	605	597	631	613	587	590	638	593	690	670
ERR552482	603	597	594	597	605	608	600	600	633	603	597	601	642	601	613	666	583	607	596	593	656	603	602	605	594	656	623	618	671	667	671	648	663	591	671	615	632	593	604	614	604	640	618	596	593	649	598	697	677
ERR552549	579	569	548	567	585	586	580	572	609	575	569	577	610	581	587	632	565	583	582	565	628	579	570	589	566	636	599	594	645	645	651	630	641	567	645	587	600	563	572	590	580	622	590	562	569	619	568	673	653
ERR552755	243	229	232	235	243	240	240	232	283	241	233	235	288	237	253	326	231	241	240	233	308	235	238	257	224	314	267	264	337	335	341	302	311	235	339	267	276	237	248	254	240	304	254	234	237	297	238	367	355
ERR552838	247	229	232	239	245	244	242	234	287	241	235	237	290	241	257	328	235	247	242	237	312	239	242	261	228	316	271	266	337	339	341	304	313	239	341	263	278	239	248	256	244	306	258	234	241	299	240	371	355
ERR552894	590	580	573	590	602	597	591	587	624	596	584	594	631	590	606	653	578	598	589	584	643	590	589	598	583	647	618	613	656	658	660	645	656	586	656	604	619	588	591	605	597	631	605	583	588	638	589	684	664
ERR552912	279	275	274	267	275	274	274	264	313	281	265	275	316	273	293	350	271	281	282	273	336	271	272	289	266	342	299	290	361	359	369	330	337	269	363	301	298	263	268	294	282	332	284	272	269	327	266	385	381
ERR553086	606	606	603	602	608	593	591	593	632	610	602	606	613	598	614	649	588	612	589	592	633	586	601	606	593	635	620	601	666	658	664	625	642	596	662	598	625	596	603	613	601	619	623	601	600	630	595	690	670
ERR553107	559	549	548	553	563	562	560	552	587	561	549	557	596	561	571	618	545	565	556	545	606	557	552	569	546	618	583	574	625	623	623	606	617	551	627	559	582	551	560	570	558	602	574	544	551	603	552	653	639
ERR553251	593	605	602	595	609	606	602	598	631	605	579	595	636	599	617	662	587	611	604	593	650	603	590	611	594	660	627	618	653	643	655	652	667	587	651	601	620	583	596	618	604	638	608	590	589	637	586	669	665
ERR553274	540	528	523	532	550	547	543	535	574	540	530	538	573	542	554	599	530	548	543	526	593	542	531	552	527	599	562	555	602	596	602	593	602	524	600	542	561	528	543	553	541	583	551	527	528	578	529	628	610
ERR553291	606	598	595	606	616	613	607	603	642	610	600	602	645	608	618	669	594	614	605	598	657	608	603	616	599	665	634	625	676	674	678	659	672	598	672	612	629	598	609	621	607	647	623	599	602	656	605	704	686
ERR619080	612	602	587	608	618	617	611	605	636	614	606	614	649	610	622	673	594	616	609	600	663	610	611	614	601	665	634	631	672	672	678	659	674	606	672	622	639	608	609	623	615	645	627	605	608	646	609	700	680
PES32	592	590	595	580	592	587	575	571	616	592	584	584	615	574	600	639	568	594	569	574	625	576	591	594	575	631	602	597	660	658	658	623	640	584	660	596	619	586	593	593	579	611	607	583	584	622	587	688	670
10819	604	614	613	596	616	611	607	603	638	614	594	602	645	606	622	667	590	616	605	596	659	604	601	616	595	665	630	627	670	666	672	657	670	590	674	616	629	594	601	619	607	647	615	597	592	648	591	690	680
12966	616	614	619	610	612	615	601	605	634	612	610	604	651	610	620	673	586	612	599	598	661	608	615	612	597	661	630	627	686	686	686	657	668	602	688	622	645	606	615	617	603	651	633	605	604	656	609	712	694
12967	648	644	639	638	638	645	639	637	618	636	636	638	675	644	642	695	626	640	639	628	679	638	641	638	629	687	664	651	656	652	654	693	690	632	656	656	665	632	647	649	637	677	661	635	636	636	639	680	664
15141	576	586	587	574	586	583	575	577	610	580	570	572	621	580	590	641	560	584	573	570	627	578	575	586	567	633	602	597	652	646	650	629	640	560	652	590	603	564	577	589	573	623	589	571	562	626	569	670	662
16838	636	634	633	626	620	633	627	623	640	624	628	616	667	630	628	691	608	628	623	614	677	628	631	628	617	683	648	645	688	688	690	681	680	620	692	638	657	622	637	635	625	667	649	621	622	662	627	716	698
20236	619	621	624	617	617	622	610	614	641	607	617	609	650	613	617	672	595	621	610	607	664	615	620	619	606	664	639	634	683	687	683	658	671	609	689	629	646	609	622	620	610	652	636	614	613	659	614	713	695
414	586	592	595	582	600	597	589	589	620	596	578	586	629	590	602	655	572	598	589	580	643	592	581	596	581	649	616	613	658	654	658	639	656	574	658	598	611	576	585	605	591	629	597	583	576	634	577	678	666
4939	662	658	655	658	664	663	655	657	638	660	650	660	695	654	662	703	646	660	655	650	695	656	661	658	651	707	682	673	578	564	562	689	716	654	568	666	683	654	659	669	665	681	677	655	656	592	649	594	578
774	586	594	595	586	596	591	591	589	614	590	574	586	629	590	604	653	578	598	589	580	639	590	573	598	579	647	612	613	650	654	654	637	650	584	654	600	611	584	591	605	589	627	609	579	582	630	583	678	664
965	606	612	615	608	620	617	613	611	642	612	602	612	651	610	620	671	596	620	609	602	661	612	603	618	601	667	638	635	674	678	676	657	676	604	676	618	633	604	611	627	615	647	625	601	604	658	603	702	686
SAWC1116	585	591	582	579	593	590	582	584	599	591	581	583	620	585	603	644	569	599	584	573	624	587	582	589	574	642	603	606	633	631	629	624	645	575	631	599	608	579	582	598	580	622	604	574	573	607	576	653	639
SAWC1125	592	602	607	596	610	609	605	603	630	606	586	598	641	604	612	667	592	608	603	594	651	602	591	610	593	663	632	625	662	662	668	651	668	592	666	612	617	592	599	617	601	643	613	593	588	648	593	686	678
SAWC1242	619	619	616	605	619	600	586	592	637	615	613	609	618	597	621	646	593	617	584	605	638	589	616	619	606	628	613	598	683	687	687	636	643	607	687	613	646	603	614	612	604	626	634	610	609	633	606	711	689
SAWC3327	598	598	591	592	598	595	585	583	622	600	592	594	623	588	606	653	574	602	589	580	641	588	593	600	583	645	616	607	662	660	666	637	652	586	662	600	621	586	591	607	593	625	615	591	592	632	587	686	668
SAWC507	672	672	667	660	672	667	659	657	654	670	666	670	685	658	672	701	652	672	653	658	691	654	675	666	661	701	680	667	608	600	602	679	708	662	602	674	693	664	671	667	669	679	687	669	668	594	663	620	604
SAWC5602	603	599	600	585	601	584	582	578	623	597	593	593	610	587	605	634	577	601	572	581	622	573	598	603	582	632	603	592	669	667	669	620	635	587	671	595	628	589	602	596	584	614	612	590	591	621	590	695	679
SRR1011478	662	664	657	656	654	661	653	651	674	660	656	646	689	656	648	707	640	638	655	648	697	654	659	658	649	705	672	669	704	708	712	697	700	646	708	662	677	648	657	669	655	679	677	653	648	684	649	728	716
SRR1011491	618	626	617	616	616	621	611	611	636	618	612	602	645	614	610	671	600	592	615	608	663	616	617	622	611	663	632	631	658	666	668	657	664	604	662	622	643	606	615	633	613	645	635	611	608	640	605	682	672
SRR1019133	617	619	616	609	619	620	612	612	619	613	605	599	646	613	607	668	603	593	616	603	662	613	612	619	602	662	631	634	651	657	655	664	671	599	655	625	634	599	612	626	606	658	626	602	599	631	604	677	669
SRR1019146	616	618	613	616	620	617	611	611	638	616	608	600	649	610	602	671	600	592	613	608	659	612	611	624	607	665	634	629	670	672	674	661	672	600	670	616	635	602	613	627	613	645	635	607	606	650	605	694	678
SRR1200811	597	591	576	595	607	606	600	596	633	605	589	603	636	599	617	658	585	609	596	591	654	601	594	605	588	656	625	620	665	665	673	650	661	593	669	607	624	593	596	614	606	636	614	588	589	647	592	693	675
SRR832984	614	614	613	608	610	611	599	601	630	608	606	604	639	608	602	661	590	592	605	600	643	604	613	610	599	653	622	617	668	672	670	647	656	602	672	620	639	602	609	619	603	645	629	607	600	644	603	694	676
SRR833007	653	661	656	651	663	662	660	656	651	657	641	653	686	657	669	712	653	665	664	651	702	651	646	663	650	704	681	670	595	591	593	694	711	643	591	667	666	647	650	670	662	688	666	650	645	607	640	605	601
SRR833016	596	592	595	590	594	595	583	587	610	590	588	580	627	590	584	653	572	574	585	580	637	588	595	594	579	639	610	605	658	658	660	635	648	584	658	604	621	584	595	599	583	631	613	587	584	630	589	678	670
SRR833041	643	633	642	627	637	642	638	632	653	633	623	613	672	637	621	688	619	595	634	623	676	635	634	641	624	686	651	652	685	683	687	684	685	621	683	627	664	623	642	642	628	668	646	626	623	669	624	711	691
TT508	618	614	615	604	622	597	587	589	638	616	608	610	617	594	624	645	596	616	583	602	637	586	613	620	601	633	616	603	678	682	680	623	646	610	680	614	639	608	613	611	603	617	629	607	610	630	609	706	684
TT564	561	557	556	547	557	558	552	546	579	555	549	549	590	557	565	616	535	559	552	537	604	551	554	563	540	614	577	570	627	627	627	602	615	547	625	557	584	547	558	564	548	596	572	542	547	597	548	653	639
X113	593	609	612	599	617	614	610	608	635	611	595	609	646	605	623	674	595	617	606	599	658	609	592	613	598	666	637	632	673	673	673	656	673	597	673	617	622	597	600	622	612	646	620	598	597	653	598	687	679
X120	609	615	616	607	619	618	610	610	641	613	605	609	646	611	623	676	591	621	610	601	662	613	608	617	602	670	639	634	677	679	679	660	675	603	681	619	638	603	612	624	612	648	626	604	601	655	604	709	689
X164	603	609	602	601	613	606	600	598	635	607	597	603	640	599	617	664	589	613	602	595	652	601	596	615	596	658	631	624	667	673	671	648	667	599	665	613	628	597	598	622	602	642	624	596	601	647	590	691	675
X27	593	607	610	599	613	608	608	604	635	603	591	605	646	605	619	670	593	613	604	595	652	605	592	613	594	664	629	628	671	667	673	656	669	593	673	615	624	595	602	620	608	646	616	596	595	649	596	687	681
X93	623	641	642	631	643	638	636	636	663	639	619	633	672	635	651	698	623	645	634	627	688	637	620	639	626	684	663	660	695	693	697	684	697	625	697	647	652	627	630	650	636	674	648	628	625	677	628	707	703
		2715584		39.5556		356
		1357792				39.5556
		58.7687				39.5556
[truncated: 164 more columns]
