# Supplementary material for: A landscape of genomic alterations at the root of a near-untreatable tuberculosis epidemic
Source: BMC Med. 2020 Feb 21;18:24. doi: 10.1186/s12916-019-1487-2 (PMC6998097; doi:10.1186/s12916-019-1487-2)
Supplement: Supplementary file 4 — Additional file 4. AA1SA defining variants. Each variant listed occurs in all investigated AA1SA isolates, but not in any other strain investigated in this study. [file 12916_2019_1487_MOESM4_ESM.xlsx]

## Sheet: AA1SA defining
Position	Reference	Variant	Amino acid change	type	Blosum score	Gene name	Product	Functional category	provean	Notes	AA	interactions
43347	T	C	T7A	ns	0	Rv0040c	Secreted proline rich protein Mtc28	cell wall, cell processes	-0.602	biofilm/cell adhesion --> increased INH resistance; antigen; crucial portion ca aa97-200 Kundu 2017	polar-hydrophobic	leuS (neighb); Rv0039c (neighb)
138419	G	A	G160E	ns	-2	Rv0114	Possible GmhB	cell wall, cell processes	-0.895	(e. coli synthesis of membrane glycolipids and -proteins. Wang 2010) synth of glycero-manno-heptose	special-neg charge								cell wall, cell processes	19
166253	A	C	T143P	ns	-1	Rv0139	Possible oxidoreductase	intermediary metabolism, respiration	-1.108		Polar-special								intermediary metabolism, respiration	28
223319	G	A	G344D	ns	-1	Rv0191	Probable conserved integral membrane protein	cell wall, cell processes	-2.13	eflux; binds to activated PZA; causes low lev PZA resist. When upregul. Zhang 2017	special-neg charge								conserved hypotheticals	13
274538	C	T	S150N	ns	1	Rv0229c	Possible conserved membrane protein with PIN domain	cell wall, cell processes			polar-polar								information pathways	4
297236	C	T	P143L	ns	-3	Rv0246	Probable conserved integral membrane protein	cell wall, cell processes			special-hydroph								regulatory proteins	2
330070	C	T	E86K	ns	1	Rv0273c	Possible transcriptional regulatory protein	regulatory proteins			neg-pos								virulence, detox and adaptadion	2
348413	C	T	L927L	syn		Rv0284	ESX conserved component EccC3	cell wall, cell processes
385158	G	A		int		Intergenic		intermediary metabolism, respiration		Rv0316> <glpQ2
502494	C	G	T43T	syn		Rv0417	Probable thiamin biosynthesis protein ThiG	intermediary metabolism, respiration
507454	T	C	Q103R	ns	1	Rv0421c	Conserved hypothetical protein	conserved hypotheticals			polar-pos
569173	C	T	V212M	ns	1	Rv0480c	Possible amidohydrolase	intermediary metabolism, respiration			hydroph-hydroph
572345	G	A	E212E	syn		Rv0483	Probable conserved lipoprotein LprQ	cell wall, cell processes
739262	C	T		int		Intergenic	(mycolic acid modification)	lipid metabolism		mmaA2<<mmaA1
788899	C	T	T320T	syn		Rv0688	Putative ferredoxin reductase	intermediary metabolism, respiration
799136	AC	Del102C	frameshift	fs		Rv0698	Conserved hypothetical protein	conserved hypotheticals
850225	C	G		int		Intergenic		ppe/transposase		PPE12<<Rv0755A
1003563	C	T	P251L	ns	-3	Rv0899	Outer membrane protein A OmpA	cell wall, cell processes			special-hydroph
1003639	G	A	Q276Q	syn		Rv0899	Outer membrane protein A OmpA	cell wall, cell processes
1098417	G	A	D304N	ns	1	Rv0982	Two component sensor kinase MprB	regulatory proteins			neg-polar
1125685	G	A	A440V	ns	0	Rv1007c	Methionyl-tRNA synthetase MetS (MetRS)	information pathways			hydroph-hydroph
1131095	C	T	A302V	ns	0	Rv1011	Probable kinase IspE	intermediary metabolism, respiration			hydroph-hydroph
1176207	C	T	R27H	ns	0	Rv1053c	Hypothetical protein	conserved hypotheticals			pos-pos
1334497	C	G	L189L	syn		Rv1191	Conserved protein	conserved hypotheticals
1447786	C	G	L470V	ns	1	Rv1292	Probable arginyl-tRNA synthetase ArgS	information pathways			hydroph-hydroph
1558136	G	A	G346R	ns	-2	Rv1384	Probable carbamoyl-phosphate synthase large chain CarB	intermediary metabolism, respiration			pos-special
1652511	C	T	L332F	ns	0	Rv1464	Probable cysteine desulfurase Csd	intermediary metabolism, respiration			hydroph-hydroph
1668429	C	T	T4M	ns	-1	Rv1478	Possible invasion protein	virulence, detoxification, adaptation			polar-hydroph
1731548	C	T	A59V	ns	0	Rv1530	Probable alcohol dehydrogenase Adh	intermediary metabolism, respiration			hydroph-hydroph
1759521	C	T	L29L	syn		Rv1553	Probable fumarate reductase [iron-sulfur subunit] FrdB	intermediary metabolism, respiration
1799771	T	C	H63H	syn		Rv1599	Probable histidinol dehydrogenase HisD (HDH)	intermediary metabolism, respiration
1827727	GC	Del73C	frameshift	fs		Rv1625c	Membrane-anchored adenylyl cyclase Cya	intermediary metabolism, respiration
1850913	G	T	Q375K	ns	1	Rv1640c	Lysyl-tRNA synthetase 2 LysX	information pathways			polar-pos
1917084	C	A	T129T	syn		Rv1692	Probable phosphatase	intermediary metabolism, respiration
2006818	G	A	P61P	syn		Rv1772	Hypothetical protein	conserved hypotheticals
2126079	G	A	G59D	ns	-1	Rv1877	Probable conserved integral membrane protein	cell wall, cell processes			special-neg
2153462	G	A	P141S	ns	-1	Rv1907c	Hypothetical protein	conserved hypotheticals			special-polar
2157009	A	G	D97D	syn		Rv1910c	Probable exported protein	cell wall, cell processes
2207253	A	C		int		Intergenic	transcr repressor/virul, detox	regulatory proteins/virulence, detox		mce3R<>yrbE3A
2221939	C	T	R409Q	ns	1	Rv1979c	Possible conserved permease	cell wall, cell processes			pos-polar
2232577	C	G		int		Intergenic	methyl transferase/unkn	regulatory proteins/conserved		Rv1988><Rv1989c
2476183	C	T	T333T	syn		Rv2211c	Probable aminomethyltransferase GcvT	intermediary metabolism, respiration
2491520	C	T	T278T	syn		Rv2221c	Glutamate-ammonia-ligase adenylyltransferase GlnE	intermediary metabolism, respiration
2493394	G	A	L117L	syn		Rv2222c	Probable glutamine synthetase GlnA2	intermediary metabolism, respiration
2574128	T	C	N298D	ns	1	Rv2303c	Probable antibiotic-resistance protein	virulence, detoxification, adaptation			polar-neg
2606007	A	C	A300A	syn		Rv2332	Probable [NAD] dependent malate oxidoreductase Mez	intermediary metabolism, respiration
2924706	G	A	R39W	ns	-3	Rv2593c	Probable holliday junction DNA helicase RuvA	information pathways			pos-hydroph
3026577	G	A	R379R	syn		Rv2713	Probable soluble pyridine nucleotide transhydrogenase SthA	intermediary metabolism, respiration
3079190	C	A		int		Intergenic		ppe/ppe		PE27<<PPE44
3229599	A	Ins361G	frameshift	fs		Rv2918c	Probable [protein-PII] uridylyltransferase GlnD	intermediary metabolism, respiration
3236744	C	A	A355S	ns	1	Rv2922c	Probable chromosome partition protein Smc	cell wall, cell processes			hydroph-polar
3238363	G	A	A46V	ns	0	Rv2923c	Conserved protein	conserved hypotheticals			hydroph-hydroph
3248190	G	A	A916T	ns	0	Rv2931	Phenolpthiocerol synthesis type-I polyketide synthase PpsA	lipid metabolism			hydroph-polar
3291540	A	G	V1605A	ns	0	Rv2946c	Probable polyketide synthase Pks1	lipid metabolism			hydroph-hydroph
3325352	C	T	A118T	ns	0	Rv2970c	Probable lipase/esterase LipN	intermediary metabolism, respiration			hydroph-polar
3353130	G	A	P113P	syn		Rv2995c	Probable 3-isopropylmalate dehydrogenase LeuB	intermediary metabolism, respiration
3390938	G	A	V339V	syn		Rv3031	Conserved protein	conserved hypotheticals
3398929	G	A	V160V	syn		Rv3038c	Conserved protein	conserved hypotheticals
3411154	A	G		int		Intergenic	monooxygenase/transcriptional regulator	intermediary metabolism, respiration/regulatory prot		Rv3049c<<Rv3050c
3453964	C	T	T347I	ns	-1	Rv3087	Possible triacylglycerol synthase	lipid metabolism			polar-hydroph
3487716	G	T		int		Intergenic	cytochr.P450 heme-thiolate monooxygenase/conserved hypothetical	intermediary metabolism, respiration/conserved		cyp141>>Rv3122
3547142	T	G		int		Intergenic	Conserved hypothetical protein	conserved hypotheticals		Rv3178>>Rv3179
3571385	C	T	C17C	syn		Rv3198A	Possible glutaredoxin protein	intermediary metabolism, respiration
3606329	T	G	T236P	ns	-1	Rv3229c	Possible linoleoyl-CoA desaturase desA3	lipid metabolism			Polar-special
3650189	A	G		int		Intergenic	conserved/chaperone or heat-shock	conserved/virulence, detox		Rv3268>>Rv3269
3654649	A	C	R5R	syn		Rv3273	Probable transmembrane carbonic anhydrase	intermediary metabolism, respiration
3684047	G	T	T639T	syn		Rv3299c	Probable arylsulfatase AtsB	intermediary metabolism, respiration
3694289	C	A	A79E	ns	-1	Rv3307	Probable purine nucleoside phosphorylase DeoD	intermediary metabolism, respiration			hydroph-neg
3727145	G	A	R340Q	ns	1	Rv3340	Probable O-acetylhomoserine sulfhydrylase MetC	intermediary metabolism, respiration			pos-polar
3796950	T	C	Q163R	ns	1	Rv3382c	Probable LYTB-related protein LytB1	cell wall, cell processes			polar-pos
3798732	G	C		int		Intergenic	membr-ether-linked lipid synth/toxin	lipid metabolism/virulnce, detox		idsB<<vapC46
3860678	C	T	V231V	syn		Rv3441c	Probable phospho-sugar mutase / MrsA protein homolog	intermediary metabolism, respiration
3902910	G	C		int		Intergenic	lipoprot precursor/unknown	cell wall, cell processes/conserved		Rv3483c<>cpsA
3954994	C	T	M176I	ns	1	Rv3518c	Probable cytochrome P450 monooxygenase 142 Cyp142	intermediary metabolism, respiration			hydroph-hydroph
4028578	A	G	T230A	ns	0	Rv3586	Conserved hypothetical protein	conserved hypotheticals			polar-hydroph
4062775	A	C	A83A	syn		Rv3623	Probable conserved lipoprotein LpqG	cell wall, cell processes
4095478	G	A	A18V	ns	0	Rv3656c	Conserved hypothetical protein	conserved hypotheticals			hydroph-hydroph
4111117	C	T	I97I	syn		Rv3669	Probable conserved transmembrane protein	cell wall, cell processes
4169763	A	G	D53G	ns	-1	Rv3724B	Probable cutinase [second part] Cut5b	cell wall, cell processes			neg-special
4190584	AC	A		int		Intergenic	ppe/triacylglycerol synthase	ppe/lipid metabolism		PPE67<<Rv3740c
4250517	A	G	T214A	ns	0	Rv3796	Conserved protein	conserved hypotheticals			polar-hydroph
4287017	G	A	A99A	syn		Rv3822	Conserved hypothetical protein	conserved hypotheticals
4326333	C	G	A381P	ns	-1	Rv3854c	Monooxygenase EthA	intermediary metabolism, respiration			hydroph-special
4342509	C	G	G210G	syn		Rv3866	ESX-1 secretion-associated protein EspG1	cell wall, cell processes
4381403	G	C	R180G	ns	-2	Rv3895c	ESX conserved component EccB2	cell wall, cell processes			pos-spec
4408899	G	A		int		Intergenic	conserved/transmembrane prot	conserved/cell wall		Rv3920c<<Rv3921c

## Sheet: Sheet2
Row Labels	Count of type
fs	3
int	14
ns	42
syn	27
Grand Total	86
