# Supplementary material for: A landscape of genomic alterations at the root of a near-untreatable tuberculosis epidemic
Source: BMC Med. 2020 Feb 21;18:24. doi: 10.1186/s12916-019-1487-2 (PMC6998097; doi:10.1186/s12916-019-1487-2)
Supplement: Supplementary file 6 — Additional file 6. Number of isolates with underlying (read frequency < 0.8) resistance. [file 12916_2019_1487_MOESM6_ESM.xlsx]

## Sheet: Sheet1
Resistance	Mutated genes	Number of missed isolates AA1SA (n=156)	Number of missed isolates non-AA1SA (n=51)
Fluoroquinolones	gyrA and gyrB	8	1
Rifampicin	rpoB	1	0
Second-line injectables	rrs(1401)	1	2
Ethionamide	ethA	0	1
Ethambutol	embB	0	2
Pyrazinamide	pncA	0	2
Cycloserine	alr	1	1
Bedaquiline/delaminid	mmpR	1	1
Isoniazid	inhA	0	1
