# Supplementary material for: A landscape of genomic alterations at the root of a near-untreatable tuberculosis epidemic
Source: BMC Med. 2020 Feb 21;18:24. doi: 10.1186/s12916-019-1487-2 (PMC6998097; doi:10.1186/s12916-019-1487-2)
Supplement: Supplementary file 9 — Additional file 9. Python script to compare variants between different isolates or groups of isolates, developed by Dr. R.G. van der Merwe. [file 12916_2019_1487_MOESM9_ESM.zip]

Archive with 2 entries (2 files):
- Additional file S9a_compareDirAtoDirBR3.py
- Additional file S9b_dirCompare30R3.pyc
