# Supplementary material for: A landscape of genomic alterations at the root of a near-untreatable tuberculosis epidemic
Source: BMC Med. 2020 Feb 21;18:24. doi: 10.1186/s12916-019-1487-2 (PMC6998097; doi:10.1186/s12916-019-1487-2)
Supplement: Supplementary file 9 — Additional file 9. Python script to compare variants between different isolates or groups of isolates, developed by Dr. R.G. van der Merwe. [file 12916_2019_1487_MOESM9_ESM.zip › Additional file S9a_compareDirAtoDirBR3.py]

'''
Directory comparison
'''
import dirCompare30

# EDIT THESE DIRECTORIES
dir1 = "G:/NCITA/snps/comparisons/A/"
dir2 = "G:/NCITA/snps/comparisons/B/"

#dir1 = "/home/pagit/NGS-OUT/comparisons/A/"
#dir2 = "/home/pagit/NGS-OUT/comparisons/B/"

outputDir = dir1 #"G:/pipe/Melanie/OVERLAPALLINFO/160HighResult/"
dirCompare30.main(dir1,dir2,outputDir)
