# Supplementary material for: A landscape of genomic alterations at the root of a near-untreatable tuberculosis epidemic
Source: BMC Med. 2020 Feb 21;18:24. doi: 10.1186/s12916-019-1487-2 (PMC6998097; doi:10.1186/s12916-019-1487-2)
Supplement: Supplementary file 10 — Additional file 10. Python script to generate a SNP distance matrix, developed by Dr. R.G. van der Merwe. [file 12916_2019_1487_MOESM10_ESM.py]

'''
Created by Ruben van der Merwe
26/5/2015
'''
import os
import operator

def main(dir1,outputDir, outputDir_for_indiv_files,write_all_results,output_File_Name):
    def write_individual_results(file1, file2 ,unique1, unique2,outputDir):
        os.chdir(outputDir)
        f=open(file1.split("_")[0]+"_"+file2.split("_")[0]+".vcf",'w')
        for x in unique1:
            f.write(x)
        f.close()
        
    def merge(left,right,compare):
        result = []
        i,j = 0, 0
        while i < len(left) and j < len(right):
            if compare(int(left[i][0]),int(right[j][0])):
                result.append(left[i])
                i+=1
            else:
                result.append(right[j])
                j+=1
        while (i < len(left)):
            result.append(left[i])
            i+=1
        while (j < len(right)):
            result.append(right[j])
            j+=1
        return result


    def mergeSort(L, compare = operator.lt):
        if len(L) < 2:
            return L[:]
        else:
            middle = int(len(L)/2)
            left = mergeSort(L[:middle], compare)
            right = mergeSort(L[middle:], compare)
            return merge(left, right, compare)

    def getOverlap(a,b):
        #takes two dictionaries, returns the common variants between B and A, (sorted)
        overlapList = []
        match = 0
        for x in a:
            if x in b:
                overlapList.append(a[x]) #[x,a[x]])
        mergeSortedList = mergeSort(overlapList)
        return mergeSortedList

    def subtract(a,b):
        '''
        Snps at same pos can have syn or non-syn- thuse NOT  the same
        ie this function should return 2 lists, one list of all the snps that are at the same position
        and a second list of snps that a exactly the same mutation
        '''
        
        #takes two dictionaries, subtracts all info in B from A,
        #ie only the unique elements in A remain and are returned (sorted).
        exactMatches = []
        positionMatches = [] # - these will be split into the 4 possibilities - A,T,G or C  =  [0,0,2,1]
        #total = the sum of these two above
        uniqueList = []
        match = 0
        for x in a:
            if x not in b: #then the bp pos match, but do the mutations match - fix this later
                uniqueList.append(a[x]) #[x, a[x]])
        return uniqueList


    def loadAllRefereceSNPS_singleFile(dirX,fileX):
        '''
        this creates a dictionary of all the bp position snp info...problem is what about diff mut at same bp pos - use poolData2List instead
        '''
        genome = {} # {100:"b",200:"c"}
        totalLoaded = 0
        totalSNPS = 0
        fileArray = []
        os.chdir(dirX)

        print "reading file: ",fileX
        inFile = open(fileX, 'r')
        for x in range(1): #there is only a one line header
            header = inFile.readline()
        for x in inFile:
            line = x.split('\t')
            if "INTERGENIC" in line:
                extra = '' #\t\t\t\t\t\t\t\t\t\t\t\t\t'
            else:
                extra = ""
            if line[0] not in genome: #this bp pos is already in genome
                genome[line[0]] = x.replace("\n","\t")+extra+str(file)+"\talt="+line[2]+"\n"  #the 1 means one file had this mutation
            else:
                fileCountPostition = len(x)+len(extra)
                genome[line[0]] = genome[line[0]].replace("\n","\t")+str(file)+"\talt="+line[2]+"\n"      
        inFile.close()
        totalSNPS += len(genome)
        #print "A total of ",totalLoaded,"files were loaded which contains a total of",totalSNPS,"SNPS."
        return genome,header

    def compareALL_VS_ALL(dir1,outputdir,outputDir_for_indiv_files,write_all_results,output_File_Name): #strict - must be in all of a all of b
        allFiles = [] # list of all files in the comparison folder
        os.chdir(outputdir)
        for fileX in os.listdir(dir1):
            if fileX.endswith(".vcf"):
                allFiles.append(fileX)
        allFiles.sort()
        
        inFile = open(output_File_Name,'w')
        for x in allFiles:
            inFile.write("\t"+x.split("_")[0])
        inFile.write("\n")
        
        for x in range(len(allFiles)): #x each file from beginning of all files:
            inFile.write(allFiles[x].split("_")[0])
            for y in range(len(allFiles)): # fileY in allFiles y each file from here to the right:
                #print [x,y],
                #load snps for x
                #load snps for y
                #subtract 
                #write output (unique to a, unique to b, overlap, total)
                pooledSNP1,header = loadAllRefereceSNPS_singleFile(dir1,allFiles[x]) 
                pooledSNP2,header = loadAllRefereceSNPS_singleFile(dir1,allFiles[y])         
                unique1 = subtract(pooledSNP1,pooledSNP2)
                unique2 = subtract(pooledSNP2,pooledSNP1)
                numberUniqueA = len(unique1)
                numberUniqueB = len(unique2)
                overlap = getOverlap(pooledSNP1,pooledSNP2) #a list
                lenOverlap = len(overlap)

                ALLUniqueSNPSFROMDIR1= unique1 # = subtract(pooledSNP1,{})
                ALLUniqueSNPSFROMDIR1 = sorted(ALLUniqueSNPSFROMDIR1, key=lambda x: int(x.split("\t")[0]))
                unique2 = sorted(unique2, key=lambda x: int(x.split("\t")[0]))
                overLapList = sorted(overlap, key=lambda x: int(x.split("\t")[0]))
        
                os.chdir(outputdir)
                inFile.write("\t"+str(len(unique1)+len(unique2)))
                if write_all_results:
                    write_individual_results(allFiles[x],allFiles[y],unique1, unique2,outputDir_for_indiv_files)
            inFile.write("\n")

                
                
                #inFile.write(allFiles[x].split("_")[0]+"\t"+allFiles[y].split("_")[0]+"\t")
                #inFile.write(str(numberUniqueA)+"\t"+str(numberUniqueB)+"\t"+str(len(overLapList))+"\n")
        print "closing "
        inFile.close()
                
        #        infile.write("FileCount\t"+header.replace("\n","t")+"\tFILES AND MUTATIONS\n")
        #        for x in ALLUniqueSNPSFROMDIR1:
        #            infile.write(str(x.count(".vcf"))+"\t"+x)
        #        infile.close()
        #
        #        infile = open("dirB_unique.txt",'w')
        #        infile.write("FileCount\t"+header.replace("\n","t")+"\tFILES AND MUTATIONS\n")
        #        for x in unique2:
        #            infile.write(str(x.count(".vcf"))+"\t"+x)
        #        infile.close()
        #
        #        infile = open("overlap.txt",'w')
        #        infile.write("FileCount\t"+header.replace("\n","t")+"\tFILES AND MUTATIONS\n")
        #        for x in overLapList:
        #            infile.write(str(x.count(".vcf"))+"\t"+x)
        #        infile.close()
        #        
        #        print "writing unique SNPS from dir A to file dirCompareOut.txt in directory ", outputDir
        #        print "done."
        #        return

    
    compareALL_VS_ALL(dir1,outputDir,outputDir_for_indiv_files,write_all_results,output_File_Name)


############################################################################################################################################


import shutil
#########################################
#Change to suit your needs
dir1 = "C:/Users/marisat/Documents/TB/KAUST/Tree2017/FilteredWithDR/DirA" 
outputDir = dir1
output_File_Name = "SNPdistMatrixAll.txt"
myOutputDir = "comparative_files"
#########################################


#########################################
#DO NOT CHANGE
try:
    os.mkdir(myOutputDir)
except:
    print myOutputDir,"already exists"
outputDir_for_indiv_files = outputDir+"/"+myOutputDir
main(dir1,outputDir,outputDir_for_indiv_files,True,output_File_Name)
############################################################################################################################################

'''
    F1 F2 F3 F4 F5
F1
F2
F3
F4
F5
'''
print "done"
